# Supplementary material for: Identification of a disulfidptosis-related genes signature for diagnostic and immune infiltration characteristics in cervical cancer
Source: PLoS One. 2025 Apr 30;20(4):e0322387. doi: 10.1371/journal.pone.0322387 (PMC12043181; doi:10.1371/journal.pone.0322387)
Supplement: S1 File — (GZ) [file pone.0322387.s001.gz]

Archive with 1 entries (1 files):
- pone.0322387.s001
