# Supplementary material for: Identification of a disulfidptosis-related genes signature for diagnostic and immune infiltration characteristics in cervical cancer
Source: PLoS One. 2025 Apr 30;20(4):e0322387. doi: 10.1371/journal.pone.0322387 (PMC12043181; doi:10.1371/journal.pone.0322387)
Supplement: S1 File — (GZ) [file pone.0322387.s001.gz › pone.0322387.s001]

!Series_title	"Gene expression analysis of cervical cancer progression"
!Series_geo_accession	"GSE63514"
!Series_status	"Public on Jul 01 2015"
!Series_submission_date	"Nov 20 2014"
!Series_last_update_date	"Feb 26 2020"
!Series_pubmed_id	"26056290"
!Series_summary	"Affymetrix-U133-plus2.0-based gene expression analysis of laser-captured epithelium from 128 cervical tissue specimens from women enrolled in SUCCEED"
!Series_summary	"Cervical cancer (CC) is the second most frequent cancer in women and the third leading cause of cancer death in women worldwide. Our analysis of normal, precancerous, and cancerous cervical tissue shows that progress of the disease is a cascade of increased DNA replication/repair and cell proliferation followed by substantial metabolic shifts. The data show a sharp decrease in estrogen receptor alpha (ERα) in tumor cells, and ranking tissue specimens by estrogen-responsive gene expression correlates remarkably closely with histological pathology."
!Series_summary	"Johan, den Boon, Morgridge Institute for Research at University of Wisconsin-Madison"
!Series_summary	"Paul, Ahlquist, Howard Hughes Medical Institute and Morgridge Institute for Research at University of Wisconsin-Madison"
!Series_summary	"Nicolas, Wentzensen, National Cancer Institute"
!Series_overall_design	"24 normal, 14 CIN1 lesions, 22 CIN2 lesions, 40 CIN3 lesions, and 28 cancers specimens were cryosecrtioned and used for laser-capture, RNA extraction, two rounds of T7-mediated amplification, and cRNA biotinylation. Bio-cRNA was hybridized to Affymetrix U133-Plus2.0 arrays, scanned signals were processed through GC-RMA"
!Series_type	"Expression profiling by array"
!Series_contributor	"Johan,,den Boon"
!Series_contributor	"Paul,,Ahlquist"
!Series_contributor	"Nicolas,,Wentzensen"
!Series_sample_id	"GSM1551311 GSM1551312 GSM1551313 GSM1551314 GSM1551315 GSM1551316 GSM1551317 GSM1551318 GSM1551319 GSM1551320 GSM1551321 GSM1551322 GSM1551323 GSM1551324 GSM1551325 GSM1551326 GSM1551327 GSM1551328 GSM1551329 GSM1551330 GSM1551331 GSM1551332 GSM1551333 GSM1551334 GSM1551335 GSM1551336 GSM1551337 GSM1551338 GSM1551339 GSM1551340 GSM1551341 GSM1551342 GSM1551343 GSM1551344 GSM1551345 GSM1551346 GSM1551347 GSM1551348 GSM1551349 GSM1551350 GSM1551351 GSM1551352 GSM1551353 GSM1551354 GSM1551355 GSM1551356 GSM1551357 GSM1551358 GSM1551359 GSM1551360 GSM1551361 GSM1551362 GSM1551363 GSM1551364 GSM1551365 GSM1551366 GSM1551367 GSM1551368 GSM1551369 GSM1551370 GSM1551371 GSM1551372 GSM1551373 GSM1551374 GSM1551375 GSM1551376 GSM1551377 GSM1551378 GSM1551379 GSM1551380 GSM1551381 GSM1551382 GSM1551383 GSM1551384 GSM1551385 GSM1551386 GSM1551387 GSM1551388 GSM1551389 GSM1551390 GSM1551391 GSM1551392 GSM1551393 GSM1551394 GSM1551395 GSM1551396 GSM1551397 GSM1551398 GSM1551399 GSM1551400 GSM1551401 GSM1551402 GSM1551403 GSM1551404 GSM1551405 GSM1551406 GSM1551407 GSM1551408 GSM1551409 GSM1551410 GSM1551411 GSM1551412 GSM1551413 GSM1551414 GSM1551415 GSM1551416 GSM1551417 GSM1551418 GSM1551419 GSM1551420 GSM1551421 GSM1551422 GSM1551423 GSM1551424 GSM1551425 GSM1551426 GSM1551427 GSM1551428 GSM1551429 GSM1551430 GSM1551431 GSM1551432 GSM1551433 GSM1551434 GSM1551435 GSM1551436 GSM1551437 GSM1551438 "
!Series_contact_name	"Johan,,den Boon"
!Series_contact_email	"jdenboon@morgridge.org"
!Series_contact_department	"Virology"
!Series_contact_institute	"Morgridge Institute for Research"
!Series_contact_address	"330 North Orchard Street"
!Series_contact_city	"Madison"
!Series_contact_state	"WI"
!Series_contact_zip/postal_code	"53715"
!Series_contact_country	"USA"
!Series_supplementary_file	"ftp://ftp.ncbi.nlm.nih.gov/geo/series/GSE63nnn/GSE63514/suppl/GSE63514_RAW.tar"
!Series_platform_id	"GPL570"
!Series_platform_taxid	"9606"
!Series_sample_taxid	"9606"
!Series_relation	"BioProject: https://www.ncbi.nlm.nih.gov/bioproject/PRJNA268109"

!Sample_title	"Normal-01"	"Normal-02"	"Normal-03"	"Normal-04"	"Normal-05"	"Normal-06"	"Normal-07"	"Normal-08"	"Normal-09"	"Normal-10"	"Normal-11"	"Normal-12"	"Normal-13"	"Normal-14"	"Normal-15"	"Normal-16"	"Normal-17"	"Normal-18"	"Normal-19"	"Normal-20"	"Normal-21"	"Normal-22"	"Normal-23"	"Normal-24"	"CIN1-01"	"CIN1-02"	"CIN1-03"	"CIN1-04"	"CIN1-05"	"CIN1-06"	"CIN1-07"	"CIN1-08"	"CIN1-09"	"CIN1-10"	"CIN1-11"	"CIN1-12"	"CIN1-13"	"CIN1-14"	"CIN2-01"	"CIN2-02"	"CIN2-03"	"CIN2-04"	"CIN2-05"	"CIN2-06"	"CIN2-07"	"CIN2-08"	"CIN2-09"	"CIN2-10"	"CIN2-11"	"CIN2-12"	"CIN2-13"	"CIN2-14"	"CIN2-15"	"CIN2-16"	"CIN2-17"	"CIN2-18"	"CIN2-19"	"CIN2-20"	"CIN2-21"	"CIN2-22"	"CIN3-01"	"CIN3-02"	"CIN3-03"	"CIN3-04"	"CIN3-05"	"CIN3-06"	"CIN3-07"	"CIN3-08"	"CIN3-09"	"CIN3-10"	"CIN3-11"	"CIN3-12"	"CIN3-13"	"CIN3-14"	"CIN3-15"	"CIN3-16"	"CIN3-17"	"CIN3-18"	"CIN3-19"	"CIN3-20"	"CIN3-21"	"CIN3-22"	"CIN3-23"	"CIN3-24"	"CIN3-25"	"CIN3-26"	"CIN3-27"	"CIN3-28"	"CIN3-29"	"CIN3-30"	"CIN3-31"	"CIN3-32"	"CIN3-33"	"CIN3-34"	"CIN3-35"	"CIN3-36"	"CIN3-37"	"CIN3-38"	"CIN3-39"	"CIN3-40"	"Cancer-01"	"Cancer-02"	"Cancer-03"	"Cancer-04"	"Cancer-05"	"Cancer-06"	"Cancer-07"	"Cancer-08"	"Cancer-09"	"Cancer-10"	"Cancer-11"	"Cancer-12"	"Cancer-13"	"Cancer-14"	"Cancer-15"	"Cancer-16"	"Cancer-17"	"Cancer-18"	"Cancer-19"	"Cancer-20"	"Cancer-21"	"Cancer-22"	"Cancer-23"	"Cancer-24"	"Cancer-25"	"Cancer-26"	"Cancer-27"	"Cancer-28"
!Sample_geo_accession	"GSM1551311"	"GSM1551312"	"GSM1551313"	"GSM1551314"	"GSM1551315"	"GSM1551316"	"GSM1551317"	"GSM1551318"	"GSM1551319"	"GSM1551320"	"GSM1551321"	"GSM1551322"	"GSM1551323"	"GSM1551324"	"GSM1551325"	"GSM1551326"	"GSM1551327"	"GSM1551328"	"GSM1551329"	"GSM1551330"	"GSM1551331"	"GSM1551332"	"GSM1551333"	"GSM1551334"	"GSM1551335"	"GSM1551336"	"GSM1551337"	"GSM1551338"	"GSM1551339"	"GSM1551340"	"GSM1551341"	"GSM1551342"	"GSM1551343"	"GSM1551344"	"GSM1551345"	"GSM1551346"	"GSM1551347"	"GSM1551348"	"GSM1551349"	"GSM1551350"	"GSM1551351"	"GSM1551352"	"GSM1551353"	"GSM1551354"	"GSM1551355"	"GSM1551356"	"GSM1551357"	"GSM1551358"	"GSM1551359"	"GSM1551360"	"GSM1551361"	"GSM1551362"	"GSM1551363"	"GSM1551364"	"GSM1551365"	"GSM1551366"	"GSM1551367"	"GSM1551368"	"GSM1551369"	"GSM1551370"	"GSM1551371"	"GSM1551372"	"GSM1551373"	"GSM1551374"	"GSM1551375"	"GSM1551376"	"GSM1551377"	"GSM1551378"	"GSM1551379"	"GSM1551380"	"GSM1551381"	"GSM1551382"	"GSM1551383"	"GSM1551384"	"GSM1551385"	"GSM1551386"	"GSM1551387"	"GSM1551388"	"GSM1551389"	"GSM1551390"	"GSM1551391"	"GSM1551392"	"GSM1551393"	"GSM1551394"	"GSM1551395"	"GSM1551396"	"GSM1551397"	"GSM1551398"	"GSM1551399"	"GSM1551400"	"GSM1551401"	"GSM1551402"	"GSM1551403"	"GSM1551404"	"GSM1551405"	"GSM1551406"	"GSM1551407"	"GSM1551408"	"GSM1551409"	"GSM1551410"	"GSM1551411"	"GSM1551412"	"GSM1551413"	"GSM1551414"	"GSM1551415"	"GSM1551416"	"GSM1551417"	"GSM1551418"	"GSM1551419"	"GSM1551420"	"GSM1551421"	"GSM1551422"	"GSM1551423"	"GSM1551424"	"GSM1551425"	"GSM1551426"	"GSM1551427"	"GSM1551428"	"GSM1551429"	"GSM1551430"	"GSM1551431"	"GSM1551432"	"GSM1551433"	"GSM1551434"	"GSM1551435"	"GSM1551436"	"GSM1551437"	"GSM1551438"
!Sample_status	"Public on Jul 01 2015"	"Public on Jul 01 2015"	"Public on Jul 01 2015"	"Public on Jul 01 2015"	"Public on Jul 01 2015"	"Public on Jul 01 2015"	"Public on Jul 01 2015"	"Public on Jul 01 2015"	"Public on Jul 01 2015"	"Public on Jul 01 2015"	"Public on Jul 01 2015"	"Public on Jul 01 2015"	"Public on Jul 01 2015"	"Public on Jul 01 2015"	"Public on Jul 01 2015"	"Public on Jul 01 2015"	"Public on Jul 01 2015"	"Public on Jul 01 2015"	"Public on Jul 01 2015"	"Public on Jul 01 2015"	"Public on Jul 01 2015"	"Public on Jul 01 2015"	"Public on Jul 01 2015"	"Public on Jul 01 2015"	"Public on Jul 01 2015"	"Public on Jul 01 2015"	"Public on Jul 01 2015"	"Public on Jul 01 2015"	"Public on Jul 01 2015"	"Public on Jul 01 2015"	"Public on Jul 01 2015"	"Public on Jul 01 2015"	"Public on Jul 01 2015"	"Public on Jul 01 2015"	"Public on Jul 01 2015"	"Public on Jul 01 2015"	"Public on Jul 01 2015"	"Public on Jul 01 2015"	"Public on Jul 01 2015"	"Public on Jul 01 2015"	"Public on Jul 01 2015"	"Public on Jul 01 2015"	"Public on Jul 01 2015"	"Public on Jul 01 2015"	"Public on Jul 01 2015"	"Public on Jul 01 2015"	"Public on Jul 01 2015"	"Public on Jul 01 2015"	"Public on Jul 01 2015"	"Public on Jul 01 2015"	"Public on Jul 01 2015"	"Public on Jul 01 2015"	"Public on Jul 01 2015"	"Public on Jul 01 2015"	"Public on Jul 01 2015"	"Public on Jul 01 2015"	"Public on Jul 01 2015"	"Public on Jul 01 2015"	"Public on Jul 01 2015"	"Public on Jul 01 2015"	"Public on Jul 01 2015"	"Public on Jul 01 2015"	"Public on Jul 01 2015"	"Public on Jul 01 2015"	"Public on Jul 01 2015"	"Public on Jul 01 2015"	"Public on Jul 01 2015"	"Public on Jul 01 2015"	"Public on Jul 01 2015"	"Public on Jul 01 2015"	"Public on Jul 01 2015"	"Public on Jul 01 2015"	"Public on Jul 01 2015"	"Public on Jul 01 2015"	"Public on Jul 01 2015"	"Public on Jul 01 2015"	"Public on Jul 01 2015"	"Public on Jul 01 2015"	"Public on Jul 01 2015"	"Public on Jul 01 2015"	"Public on Jul 01 2015"	"Public on Jul 01 2015"	"Public on Jul 01 2015"	"Public on Jul 01 2015"	"Public on Jul 01 2015"	"Public on Jul 01 2015"	"Public on Jul 01 2015"	"Public on Jul 01 2015"	"Public on Jul 01 2015"	"Public on Jul 01 2015"	"Public on Jul 01 2015"	"Public on Jul 01 2015"	"Public on Jul 01 2015"	"Public on Jul 01 2015"	"Public on Jul 01 2015"	"Public on Jul 01 2015"	"Public on Jul 01 2015"	"Public on Jul 01 2015"	"Public on Jul 01 2015"	"Public on Jul 01 2015"	"Public on Jul 01 2015"	"Public on Jul 01 2015"	"Public on Jul 01 2015"	"Public on Jul 01 2015"	"Public on Jul 01 2015"	"Public on Jul 01 2015"	"Public on Jul 01 2015"	"Public on Jul 01 2015"	"Public on Jul 01 2015"	"Public on Jul 01 2015"	"Public on Jul 01 2015"	"Public on Jul 01 2015"	"Public on Jul 01 2015"	"Public on Jul 01 2015"	"Public on Jul 01 2015"	"Public on Jul 01 2015"	"Public on Jul 01 2015"	"Public on Jul 01 2015"	"Public on Jul 01 2015"	"Public on Jul 01 2015"	"Public on Jul 01 2015"	"Public on Jul 01 2015"	"Public on Jul 01 2015"	"Public on Jul 01 2015"	"Public on Jul 01 2015"	"Public on Jul 01 2015"	"Public on Jul 01 2015"	"Public on Jul 01 2015"
!Sample_submission_date	"Nov 20 2014"	"Nov 20 2014"	"Nov 20 2014"	"Nov 20 2014"	"Nov 20 2014"	"Nov 20 2014"	"Nov 20 2014"	"Nov 20 2014"	"Nov 20 2014"	"Nov 20 2014"	"Nov 20 2014"	"Nov 20 2014"	"Nov 20 2014"	"Nov 20 2014"	"Nov 20 2014"	"Nov 20 2014"	"Nov 20 2014"	"Nov 20 2014"	"Nov 20 2014"	"Nov 20 2014"	"Nov 20 2014"	"Nov 20 2014"	"Nov 20 2014"	"Nov 20 2014"	"Nov 20 2014"	"Nov 20 2014"	"Nov 20 2014"	"Nov 20 2014"	"Nov 20 2014"	"Nov 20 2014"	"Nov 20 2014"	"Nov 20 2014"	"Nov 20 2014"	"Nov 20 2014"	"Nov 20 2014"	"Nov 20 2014"	"Nov 20 2014"	"Nov 20 2014"	"Nov 20 2014"	"Nov 20 2014"	"Nov 20 2014"	"Nov 20 2014"	"Nov 20 2014"	"Nov 20 2014"	"Nov 20 2014"	"Nov 20 2014"	"Nov 20 2014"	"Nov 20 2014"	"Nov 20 2014"	"Nov 20 2014"	"Nov 20 2014"	"Nov 20 2014"	"Nov 20 2014"	"Nov 20 2014"	"Nov 20 2014"	"Nov 20 2014"	"Nov 20 2014"	"Nov 20 2014"	"Nov 20 2014"	"Nov 20 2014"	"Nov 20 2014"	"Nov 20 2014"	"Nov 20 2014"	"Nov 20 2014"	"Nov 20 2014"	"Nov 20 2014"	"Nov 20 2014"	"Nov 20 2014"	"Nov 20 2014"	"Nov 20 2014"	"Nov 20 2014"	"Nov 20 2014"	"Nov 20 2014"	"Nov 20 2014"	"Nov 20 2014"	"Nov 20 2014"	"Nov 20 2014"	"Nov 20 2014"	"Nov 20 2014"	"Nov 20 2014"	"Nov 20 2014"	"Nov 20 2014"	"Nov 20 2014"	"Nov 20 2014"	"Nov 20 2014"	"Nov 20 2014"	"Nov 20 2014"	"Nov 20 2014"	"Nov 20 2014"	"Nov 20 2014"	"Nov 20 2014"	"Nov 20 2014"	"Nov 20 2014"	"Nov 20 2014"	"Nov 20 2014"	"Nov 20 2014"	"Nov 20 2014"	"Nov 20 2014"	"Nov 20 2014"	"Nov 20 2014"	"Nov 20 2014"	"Nov 20 2014"	"Nov 20 2014"	"Nov 20 2014"	"Nov 20 2014"	"Nov 20 2014"	"Nov 20 2014"	"Nov 20 2014"	"Nov 20 2014"	"Nov 20 2014"	"Nov 20 2014"	"Nov 20 2014"	"Nov 20 2014"	"Nov 20 2014"	"Nov 20 2014"	"Nov 20 2014"	"Nov 20 2014"	"Nov 20 2014"	"Nov 20 2014"	"Nov 20 2014"	"Nov 20 2014"	"Nov 20 2014"	"Nov 20 2014"	"Nov 20 2014"	"Nov 20 2014"	"Nov 20 2014"	"Nov 20 2014"	"Nov 20 2014"
!Sample_last_update_date	"Feb 26 2020"	"Feb 26 2020"	"Feb 26 2020"	"Feb 26 2020"	"Feb 26 2020"	"Feb 26 2020"	"Feb 26 2020"	"Feb 26 2020"	"Feb 26 2020"	"Feb 26 2020"	"Feb 26 2020"	"Feb 26 2020"	"Feb 26 2020"	"Feb 26 2020"	"Feb 26 2020"	"Feb 26 2020"	"Feb 26 2020"	"Feb 26 2020"	"Feb 26 2020"	"Feb 26 2020"	"Feb 26 2020"	"Feb 26 2020"	"Feb 26 2020"	"Feb 26 2020"	"Feb 26 2020"	"Feb 26 2020"	"Feb 26 2020"	"Feb 26 2020"	"Feb 26 2020"	"Feb 26 2020"	"Feb 26 2020"	"Feb 26 2020"	"Feb 26 2020"	"Feb 26 2020"	"Feb 26 2020"	"Feb 26 2020"	"Feb 26 2020"	"Feb 26 2020"	"Feb 26 2020"	"Feb 26 2020"	"Feb 26 2020"	"Feb 26 2020"	"Feb 26 2020"	"Feb 26 2020"	"Feb 26 2020"	"Feb 26 2020"	"Feb 26 2020"	"Feb 26 2020"	"Feb 26 2020"	"Feb 26 2020"	"Feb 26 2020"	"Feb 26 2020"	"Feb 26 2020"	"Feb 26 2020"	"Feb 26 2020"	"Feb 26 2020"	"Feb 26 2020"	"Feb 26 2020"	"Feb 26 2020"	"Feb 26 2020"	"Feb 26 2020"	"Feb 26 2020"	"Feb 26 2020"	"Feb 26 2020"	"Feb 26 2020"	"Feb 26 2020"	"Feb 26 2020"	"Feb 26 2020"	"Feb 26 2020"	"Feb 26 2020"	"Feb 26 2020"	"Feb 26 2020"	"Feb 26 2020"	"Feb 26 2020"	"Feb 26 2020"	"Feb 26 2020"	"Feb 26 2020"	"Feb 26 2020"	"Feb 26 2020"	"Feb 26 2020"	"Feb 26 2020"	"Feb 26 2020"	"Feb 26 2020"	"Feb 26 2020"	"Feb 26 2020"	"Feb 26 2020"	"Feb 26 2020"	"Feb 26 2020"	"Feb 26 2020"	"Feb 26 2020"	"Feb 26 2020"	"Feb 26 2020"	"Feb 26 2020"	"Feb 26 2020"	"Feb 26 2020"	"Feb 26 2020"	"Feb 26 2020"	"Feb 26 2020"	"Feb 26 2020"	"Feb 26 2020"	"Feb 26 2020"	"Feb 26 2020"	"Feb 26 2020"	"Feb 26 2020"	"Feb 26 2020"	"Feb 26 2020"	"Feb 26 2020"	"Feb 26 2020"	"Feb 26 2020"	"Feb 26 2020"	"Feb 26 2020"	"Feb 26 2020"	"Feb 26 2020"	"Feb 26 2020"	"Feb 26 2020"	"Feb 26 2020"	"Feb 26 2020"	"Feb 26 2020"	"Feb 26 2020"	"Feb 26 2020"	"Feb 26 2020"	"Feb 26 2020"	"Feb 26 2020"	"Feb 26 2020"	"Feb 26 2020"	"Feb 26 2020"	"Feb 26 2020"	"Feb 26 2020"
!Sample_type	"RNA"	"RNA"	"RNA"	"RNA"	"RNA"	"RNA"	"RNA"	"RNA"	"RNA"	"RNA"	"RNA"	"RNA"	"RNA"	"RNA"	"RNA"	"RNA"	"RNA"	"RNA"	"RNA"	"RNA"	"RNA"	"RNA"	"RNA"	"RNA"	"RNA"	"RNA"	"RNA"	"RNA"	"RNA"	"RNA"	"RNA"	"RNA"	"RNA"	"RNA"	"RNA"	"RNA"	"RNA"	"RNA"	"RNA"	"RNA"	"RNA"	"RNA"	"RNA"	"RNA"	"RNA"	"RNA"	"RNA"	"RNA"	"RNA"	"RNA"	"RNA"	"RNA"	"RNA"	"RNA"	"RNA"	"RNA"	"RNA"	"RNA"	"RNA"	"RNA"	"RNA"	"RNA"	"RNA"	"RNA"	"RNA"	"RNA"	"RNA"	"RNA"	"RNA"	"RNA"	"RNA"	"RNA"	"RNA"	"RNA"	"RNA"	"RNA"	"RNA"	"RNA"	"RNA"	"RNA"	"RNA"	"RNA"	"RNA"	"RNA"	"RNA"	"RNA"	"RNA"	"RNA"	"RNA"	"RNA"	"RNA"	"RNA"	"RNA"	"RNA"	"RNA"	"RNA"	"RNA"	"RNA"	"RNA"	"RNA"	"RNA"	"RNA"	"RNA"	"RNA"	"RNA"	"RNA"	"RNA"	"RNA"	"RNA"	"RNA"	"RNA"	"RNA"	"RNA"	"RNA"	"RNA"	"RNA"	"RNA"	"RNA"	"RNA"	"RNA"	"RNA"	"RNA"	"RNA"	"RNA"	"RNA"	"RNA"	"RNA"	"RNA"
!Sample_channel_count	"1"	"1"	"1"	"1"	"1"	"1"	"1"	"1"	"1"	"1"	"1"	"1"	"1"	"1"	"1"	"1"	"1"	"1"	"1"	"1"	"1"	"1"	"1"	"1"	"1"	"1"	"1"	"1"	"1"	"1"	"1"	"1"	"1"	"1"	"1"	"1"	"1"	"1"	"1"	"1"	"1"	"1"	"1"	"1"	"1"	"1"	"1"	"1"	"1"	"1"	"1"	"1"	"1"	"1"	"1"	"1"	"1"	"1"	"1"	"1"	"1"	"1"	"1"	"1"	"1"	"1"	"1"	"1"	"1"	"1"	"1"	"1"	"1"	"1"	"1"	"1"	"1"	"1"	"1"	"1"	"1"	"1"	"1"	"1"	"1"	"1"	"1"	"1"	"1"	"1"	"1"	"1"	"1"	"1"	"1"	"1"	"1"	"1"	"1"	"1"	"1"	"1"	"1"	"1"	"1"	"1"	"1"	"1"	"1"	"1"	"1"	"1"	"1"	"1"	"1"	"1"	"1"	"1"	"1"	"1"	"1"	"1"	"1"	"1"	"1"	"1"	"1"	"1"
!Sample_source_name_ch1	"cervix"	"cervix"	"cervix"	"cervix"	"cervix"	"cervix"	"cervix"	"cervix"	"cervix"	"cervix"	"cervix"	"cervix"	"cervix"	"cervix"	"cervix"	"cervix"	"cervix"	"cervix"	"cervix"	"cervix"	"cervix"	"cervix"	"cervix"	"cervix"	"cervix"	"cervix"	"cervix"	"cervix"	"cervix"	"cervix"	"cervix"	"cervix"	"cervix"	"cervix"	"cervix"	"cervix"	"cervix"	"cervix"	"cervix"	"cervix"	"cervix"	"cervix"	"cervix"	"cervix"	"cervix"	"cervix"	"cervix"	"cervix"	"cervix"	"cervix"	"cervix"	"cervix"	"cervix"	"cervix"	"cervix"	"cervix"	"cervix"	"cervix"	"cervix"	"cervix"	"cervix"	"cervix"	"cervix"	"cervix"	"cervix"	"cervix"	"cervix"	"cervix"	"cervix"	"cervix"	"cervix"	"cervix"	"cervix"	"cervix"	"cervix"	"cervix"	"cervix"	"cervix"	"cervix"	"cervix"	"cervix"	"cervix"	"cervix"	"cervix"	"cervix"	"cervix"	"cervix"	"cervix"	"cervix"	"cervix"	"cervix"	"cervix"	"cervix"	"cervix"	"cervix"	"cervix"	"cervix"	"cervix"	"cervix"	"cervix"	"cervix"	"cervix"	"cervix"	"cervix"	"cervix"	"cervix"	"cervix"	"cervix"	"cervix"	"cervix"	"cervix"	"cervix"	"cervix"	"cervix"	"cervix"	"cervix"	"cervix"	"cervix"	"cervix"	"cervix"	"cervix"	"cervix"	"cervix"	"cervix"	"cervix"	"cervix"	"cervix"	"cervix"
!Sample_organism_ch1	"Homo sapiens"	"Homo sapiens"	"Homo sapiens"	"Homo sapiens"	"Homo sapiens"	"Homo sapiens"	"Homo sapiens"	"Homo sapiens"	"Homo sapiens"	"Homo sapiens"	"Homo sapiens"	"Homo sapiens"	"Homo sapiens"	"Homo sapiens"	"Homo sapiens"	"Homo sapiens"	"Homo sapiens"	"Homo sapiens"	"Homo sapiens"	"Homo sapiens"	"Homo sapiens"	"Homo sapiens"	"Homo sapiens"	"Homo sapiens"	"Homo sapiens"	"Homo sapiens"	"Homo sapiens"	"Homo sapiens"	"Homo sapiens"	"Homo sapiens"	"Homo sapiens"	"Homo sapiens"	"Homo sapiens"	"Homo sapiens"	"Homo sapiens"	"Homo sapiens"	"Homo sapiens"	"Homo sapiens"	"Homo sapiens"	"Homo sapiens"	"Homo sapiens"	"Homo sapiens"	"Homo sapiens"	"Homo sapiens"	"Homo sapiens"	"Homo sapiens"	"Homo sapiens"	"Homo sapiens"	"Homo sapiens"	"Homo sapiens"	"Homo sapiens"	"Homo sapiens"	"Homo sapiens"	"Homo sapiens"	"Homo sapiens"	"Homo sapiens"	"Homo sapiens"	"Homo sapiens"	"Homo sapiens"	"Homo sapiens"	"Homo sapiens"	"Homo sapiens"	"Homo sapiens"	"Homo sapiens"	"Homo sapiens"	"Homo sapiens"	"Homo sapiens"	"Homo sapiens"	"Homo sapiens"	"Homo sapiens"	"Homo sapiens"	"Homo sapiens"	"Homo sapiens"	"Homo sapiens"	"Homo sapiens"	"Homo sapiens"	"Homo sapiens"	"Homo sapiens"	"Homo sapiens"	"Homo sapiens"	"Homo sapiens"	"Homo sapiens"	"Homo sapiens"	"Homo sapiens"	"Homo sapiens"	"Homo sapiens"	"Homo sapiens"	"Homo sapiens"	"Homo sapiens"	"Homo sapiens"	"Homo sapiens"	"Homo sapiens"	"Homo sapiens"	"Homo sapiens"	"Homo sapiens"	"Homo sapiens"	"Homo sapiens"	"Homo sapiens"	"Homo sapiens"	"Homo sapiens"	"Homo sapiens"	"Homo sapiens"	"Homo sapiens"	"Homo sapiens"	"Homo sapiens"	"Homo sapiens"	"Homo sapiens"	"Homo sapiens"	"Homo sapiens"	"Homo sapiens"	"Homo sapiens"	"Homo sapiens"	"Homo sapiens"	"Homo sapiens"	"Homo sapiens"	"Homo sapiens"	"Homo sapiens"	"Homo sapiens"	"Homo sapiens"	"Homo sapiens"	"Homo sapiens"	"Homo sapiens"	"Homo sapiens"	"Homo sapiens"	"Homo sapiens"	"Homo sapiens"	"Homo sapiens"	"Homo sapiens"
!Sample_characteristics_ch1	"tissue type: normal cervical epithelium"	"tissue type: normal cervical epithelium"	"tissue type: normal cervical epithelium"	"tissue type: normal cervical epithelium"	"tissue type: normal cervical epithelium"	"tissue type: normal cervical epithelium"	"tissue type: normal cervical epithelium"	"tissue type: normal cervical epithelium"	"tissue type: normal cervical epithelium"	"tissue type: normal cervical epithelium"	"tissue type: normal cervical epithelium"	"tissue type: normal cervical epithelium"	"tissue type: normal cervical epithelium"	"tissue type: normal cervical epithelium"	"tissue type: normal cervical epithelium"	"tissue type: normal cervical epithelium"	"tissue type: normal cervical epithelium"	"tissue type: normal cervical epithelium"	"tissue type: normal cervical epithelium"	"tissue type: normal cervical epithelium"	"tissue type: normal cervical epithelium"	"tissue type: normal cervical epithelium"	"tissue type: normal cervical epithelium"	"tissue type: normal cervical epithelium"	"tissue type: cervical intraepithelial neoplasm, low grade lesion"	"tissue type: cervical intraepithelial neoplasm, low grade lesion"	"tissue type: cervical intraepithelial neoplasm, low grade lesion"	"tissue type: cervical intraepithelial neoplasm, low grade lesion"	"tissue type: cervical intraepithelial neoplasm, low grade lesion"	"tissue type: cervical intraepithelial neoplasm, low grade lesion"	"tissue type: cervical intraepithelial neoplasm, low grade lesion"	"tissue type: cervical intraepithelial neoplasm, low grade lesion"	"tissue type: cervical intraepithelial neoplasm, low grade lesion"	"tissue type: cervical intraepithelial neoplasm, low grade lesion"	"tissue type: cervical intraepithelial neoplasm, low grade lesion"	"tissue type: cervical intraepithelial neoplasm, low grade lesion"	"tissue type: cervical intraepithelial neoplasm, low grade lesion"	"tissue type: cervical intraepithelial neoplasm, low grade lesion"	"tissue type: cervical intraepithelial neoplasm, moderate grade lesion"	"tissue type: cervical intraepithelial neoplasm, moderate grade lesion"	"tissue type: cervical intraepithelial neoplasm, moderate grade lesion"	"tissue type: cervical intraepithelial neoplasm, moderate grade lesion"	"tissue type: cervical intraepithelial neoplasm, moderate grade lesion"	"tissue type: cervical intraepithelial neoplasm, moderate grade lesion"	"tissue type: cervical intraepithelial neoplasm, moderate grade lesion"	"tissue type: cervical intraepithelial neoplasm, moderate grade lesion"	"tissue type: cervical intraepithelial neoplasm, moderate grade lesion"	"tissue type: cervical intraepithelial neoplasm, moderate grade lesion"	"tissue type: cervical intraepithelial neoplasm, moderate grade lesion"	"tissue type: cervical intraepithelial neoplasm, moderate grade lesion"	"tissue type: cervical intraepithelial neoplasm, moderate grade lesion"	"tissue type: cervical intraepithelial neoplasm, moderate grade lesion"	"tissue type: cervical intraepithelial neoplasm, moderate grade lesion"	"tissue type: cervical intraepithelial neoplasm, moderate grade lesion"	"tissue type: cervical intraepithelial neoplasm, moderate grade lesion"	"tissue type: cervical intraepithelial neoplasm, moderate grade lesion"	"tissue type: cervical intraepithelial neoplasm, moderate grade lesion"	"tissue type: cervical intraepithelial neoplasm, moderate grade lesion"	"tissue type: cervical intraepithelial neoplasm, moderate grade lesion"	"tissue type: cervical intraepithelial neoplasm, moderate grade lesion"	"tissue type: cervical intraepithelial neoplasm, high grade lesion"	"tissue type: cervical intraepithelial neoplasm, high grade lesion"	"tissue type: cervical intraepithelial neoplasm, high grade lesion"	"tissue type: cervical intraepithelial neoplasm, high grade lesion"	"tissue type: cervical intraepithelial neoplasm, high grade lesion"	"tissue type: cervical intraepithelial neoplasm, high grade lesion"	"tissue type: cervical intraepithelial neoplasm, high grade lesion"	"tissue type: cervical intraepithelial neoplasm, high grade lesion"	"tissue type: cervical intraepithelial neoplasm, high grade lesion"	"tissue type: cervical intraepithelial neoplasm, high grade lesion"	"tissue type: cervical intraepithelial neoplasm, high grade lesion"	"tissue type: cervical intraepithelial neoplasm, high grade lesion"	"tissue type: cervical intraepithelial neoplasm, high grade lesion"	"tissue type: cervical intraepithelial neoplasm, high grade lesion"	"tissue type: cervical intraepithelial neoplasm, high grade lesion"	"tissue type: cervical intraepithelial neoplasm, high grade lesion"	"tissue type: cervical intraepithelial neoplasm, high grade lesion"	"tissue type: cervical intraepithelial neoplasm, high grade lesion"	"tissue type: cervical intraepithelial neoplasm, high grade lesion"	"tissue type: cervical intraepithelial neoplasm, high grade lesion"	"tissue type: cervical intraepithelial neoplasm, high grade lesion"	"tissue type: cervical intraepithelial neoplasm, high grade lesion"	"tissue type: cervical intraepithelial neoplasm, high grade lesion"	"tissue type: cervical intraepithelial neoplasm, high grade lesion"	"tissue type: cervical intraepithelial neoplasm, high grade lesion"	"tissue type: cervical intraepithelial neoplasm, high grade lesion"	"tissue type: cervical intraepithelial neoplasm, high grade lesion"	"tissue type: cervical intraepithelial neoplasm, high grade lesion"	"tissue type: cervical intraepithelial neoplasm, high grade lesion"	"tissue type: cervical intraepithelial neoplasm, high grade lesion"	"tissue type: cervical intraepithelial neoplasm, high grade lesion"	"tissue type: cervical intraepithelial neoplasm, high grade lesion"	"tissue type: cervical intraepithelial neoplasm, high grade lesion"	"tissue type: cervical intraepithelial neoplasm, high grade lesion"	"tissue type: cervical intraepithelial neoplasm, high grade lesion"	"tissue type: cervical intraepithelial neoplasm, high grade lesion"	"tissue type: cervical intraepithelial neoplasm, high grade lesion"	"tissue type: cervical intraepithelial neoplasm, high grade lesion"	"tissue type: cervical intraepithelial neoplasm, high grade lesion"	"tissue type: cervical intraepithelial neoplasm, high grade lesion"	"tissue type: cervical squamous epithelial cancer"	"tissue type: cervical squamous epithelial cancer"	"tissue type: cervical squamous epithelial cancer"	"tissue type: cervical squamous epithelial cancer"	"tissue type: cervical squamous epithelial cancer"	"tissue type: cervical squamous epithelial cancer"	"tissue type: cervical squamous epithelial cancer"	"tissue type: cervical squamous epithelial cancer"	"tissue type: cervical squamous epithelial cancer"	"tissue type: cervical squamous epithelial cancer"	"tissue type: cervical squamous epithelial cancer"	"tissue type: cervical squamous epithelial cancer"	"tissue type: cervical squamous epithelial cancer"	"tissue type: cervical squamous epithelial cancer"	"tissue type: cervical squamous epithelial cancer"	"tissue type: cervical squamous epithelial cancer"	"tissue type: cervical squamous epithelial cancer"	"tissue type: cervical squamous epithelial cancer"	"tissue type: cervical squamous epithelial cancer"	"tissue type: cervical squamous epithelial cancer"	"tissue type: cervical squamous epithelial cancer"	"tissue type: cervical squamous epithelial cancer"	"tissue type: cervical squamous epithelial cancer"	"tissue type: cervical squamous epithelial cancer"	"tissue type: cervical squamous epithelial cancer"	"tissue type: cervical squamous epithelial cancer"	"tissue type: cervical squamous epithelial cancer"	"tissue type: cervical squamous epithelial cancer"
!Sample_characteristics_ch1	"treatment: flash-frozen biopsy, cryosectioned"	"treatment: flash-frozen biopsy, cryosectioned"	"treatment: flash-frozen biopsy, cryosectioned"	"treatment: flash-frozen biopsy, cryosectioned"	"treatment: flash-frozen biopsy, cryosectioned"	"treatment: flash-frozen biopsy, cryosectioned"	"treatment: flash-frozen biopsy, cryosectioned"	"treatment: flash-frozen biopsy, cryosectioned"	"treatment: flash-frozen biopsy, cryosectioned"	"treatment: flash-frozen biopsy, cryosectioned"	"treatment: flash-frozen biopsy, cryosectioned"	"treatment: flash-frozen biopsy, cryosectioned"	"treatment: flash-frozen biopsy, cryosectioned"	"treatment: flash-frozen biopsy, cryosectioned"	"treatment: flash-frozen biopsy, cryosectioned"	"treatment: flash-frozen biopsy, cryosectioned"	"treatment: flash-frozen biopsy, cryosectioned"	"treatment: flash-frozen biopsy, cryosectioned"	"treatment: flash-frozen biopsy, cryosectioned"	"treatment: flash-frozen biopsy, cryosectioned"	"treatment: flash-frozen biopsy, cryosectioned"	"treatment: flash-frozen biopsy, cryosectioned"	"treatment: flash-frozen biopsy, cryosectioned"	"treatment: flash-frozen biopsy, cryosectioned"	"treatment: flash-frozen biopsy, cryosectioned"	"treatment: flash-frozen biopsy, cryosectioned"	"treatment: flash-frozen biopsy, cryosectioned"	"treatment: flash-frozen biopsy, cryosectioned"	"treatment: flash-frozen biopsy, cryosectioned"	"treatment: flash-frozen biopsy, cryosectioned"	"treatment: flash-frozen biopsy, cryosectioned"	"treatment: flash-frozen biopsy, cryosectioned"	"treatment: flash-frozen biopsy, cryosectioned"	"treatment: flash-frozen biopsy, cryosectioned"	"treatment: flash-frozen biopsy, cryosectioned"	"treatment: flash-frozen biopsy, cryosectioned"	"treatment: flash-frozen biopsy, cryosectioned"	"treatment: flash-frozen biopsy, cryosectioned"	"treatment: flash-frozen biopsy, cryosectioned"	"treatment: flash-frozen biopsy, cryosectioned"	"treatment: flash-frozen biopsy, cryosectioned"	"treatment: flash-frozen biopsy, cryosectioned"	"treatment: flash-frozen biopsy, cryosectioned"	"treatment: flash-frozen biopsy, cryosectioned"	"treatment: flash-frozen biopsy, cryosectioned"	"treatment: flash-frozen biopsy, cryosectioned"	"treatment: flash-frozen biopsy, cryosectioned"	"treatment: flash-frozen biopsy, cryosectioned"	"treatment: flash-frozen biopsy, cryosectioned"	"treatment: flash-frozen biopsy, cryosectioned"	"treatment: flash-frozen biopsy, cryosectioned"	"treatment: flash-frozen biopsy, cryosectioned"	"treatment: flash-frozen biopsy, cryosectioned"	"treatment: flash-frozen biopsy, cryosectioned"	"treatment: flash-frozen biopsy, cryosectioned"	"treatment: flash-frozen biopsy, cryosectioned"	"treatment: flash-frozen biopsy, cryosectioned"	"treatment: flash-frozen biopsy, cryosectioned"	"treatment: flash-frozen biopsy, cryosectioned"	"treatment: flash-frozen biopsy, cryosectioned"	"treatment: flash-frozen biopsy, cryosectioned"	"treatment: flash-frozen biopsy, cryosectioned"	"treatment: flash-frozen biopsy, cryosectioned"	"treatment: flash-frozen biopsy, cryosectioned"	"treatment: flash-frozen biopsy, cryosectioned"	"treatment: flash-frozen biopsy, cryosectioned"	"treatment: flash-frozen biopsy, cryosectioned"	"treatment: flash-frozen biopsy, cryosectioned"	"treatment: flash-frozen biopsy, cryosectioned"	"treatment: flash-frozen biopsy, cryosectioned"	"treatment: flash-frozen biopsy, cryosectioned"	"treatment: flash-frozen biopsy, cryosectioned"	"treatment: flash-frozen biopsy, cryosectioned"	"treatment: flash-frozen biopsy, cryosectioned"	"treatment: flash-frozen biopsy, cryosectioned"	"treatment: flash-frozen biopsy, cryosectioned"	"treatment: flash-frozen biopsy, cryosectioned"	"treatment: flash-frozen biopsy, cryosectioned"	"treatment: flash-frozen biopsy, cryosectioned"	"treatment: flash-frozen biopsy, cryosectioned"	"treatment: flash-frozen biopsy, cryosectioned"	"treatment: flash-frozen biopsy, cryosectioned"	"treatment: flash-frozen biopsy, cryosectioned"	"treatment: flash-frozen biopsy, cryosectioned"	"treatment: flash-frozen biopsy, cryosectioned"	"treatment: flash-frozen biopsy, cryosectioned"	"treatment: flash-frozen biopsy, cryosectioned"	"treatment: flash-frozen biopsy, cryosectioned"	"treatment: flash-frozen biopsy, cryosectioned"	"treatment: flash-frozen biopsy, cryosectioned"	"treatment: flash-frozen biopsy, cryosectioned"	"treatment: flash-frozen biopsy, cryosectioned"	"treatment: flash-frozen biopsy, cryosectioned"	"treatment: flash-frozen biopsy, cryosectioned"	"treatment: flash-frozen biopsy, cryosectioned"	"treatment: flash-frozen biopsy, cryosectioned"	"treatment: flash-frozen biopsy, cryosectioned"	"treatment: flash-frozen biopsy, cryosectioned"	"treatment: flash-frozen biopsy, cryosectioned"	"treatment: flash-frozen biopsy, cryosectioned"	"treatment: flash-frozen biopsy, cryosectioned"	"treatment: flash-frozen biopsy, cryosectioned"	"treatment: flash-frozen biopsy, cryosectioned"	"treatment: flash-frozen biopsy, cryosectioned"	"treatment: flash-frozen biopsy, cryosectioned"	"treatment: flash-frozen biopsy, cryosectioned"	"treatment: flash-frozen biopsy, cryosectioned"	"treatment: flash-frozen biopsy, cryosectioned"	"treatment: flash-frozen biopsy, cryosectioned"	"treatment: flash-frozen biopsy, cryosectioned"	"treatment: flash-frozen biopsy, cryosectioned"	"treatment: flash-frozen biopsy, cryosectioned"	"treatment: flash-frozen biopsy, cryosectioned"	"treatment: flash-frozen biopsy, cryosectioned"	"treatment: flash-frozen biopsy, cryosectioned"	"treatment: flash-frozen biopsy, cryosectioned"	"treatment: flash-frozen biopsy, cryosectioned"	"treatment: flash-frozen biopsy, cryosectioned"	"treatment: flash-frozen biopsy, cryosectioned"	"treatment: flash-frozen biopsy, cryosectioned"	"treatment: flash-frozen biopsy, cryosectioned"	"treatment: flash-frozen biopsy, cryosectioned"	"treatment: flash-frozen biopsy, cryosectioned"	"treatment: flash-frozen biopsy, cryosectioned"	"treatment: flash-frozen biopsy, cryosectioned"	"treatment: flash-frozen biopsy, cryosectioned"	"treatment: flash-frozen biopsy, cryosectioned"	"treatment: flash-frozen biopsy, cryosectioned"
!Sample_characteristics_ch1	"dissection: laser-captured"	"dissection: laser-captured"	"dissection: laser-captured"	"dissection: laser-captured"	"dissection: laser-captured"	"dissection: laser-captured"	"dissection: laser-captured"	"dissection: laser-captured"	"dissection: laser-captured"	"dissection: laser-captured"	"dissection: laser-captured"	"dissection: laser-captured"	"dissection: laser-captured"	"dissection: laser-captured"	"dissection: laser-captured"	"dissection: laser-captured"	"dissection: laser-captured"	"dissection: laser-captured"	"dissection: laser-captured"	"dissection: laser-captured"	"dissection: laser-captured"	"dissection: laser-captured"	"dissection: laser-captured"	"dissection: laser-captured"	"dissection: laser-captured"	"dissection: laser-captured"	"dissection: laser-captured"	"dissection: laser-captured"	"dissection: laser-captured"	"dissection: laser-captured"	"dissection: laser-captured"	"dissection: laser-captured"	"dissection: laser-captured"	"dissection: laser-captured"	"dissection: laser-captured"	"dissection: laser-captured"	"dissection: laser-captured"	"dissection: laser-captured"	"dissection: laser-captured"	"dissection: laser-captured"	"dissection: laser-captured"	"dissection: laser-captured"	"dissection: laser-captured"	"dissection: laser-captured"	"dissection: laser-captured"	"dissection: laser-captured"	"dissection: laser-captured"	"dissection: laser-captured"	"dissection: laser-captured"	"dissection: laser-captured"	"dissection: laser-captured"	"dissection: laser-captured"	"dissection: laser-captured"	"dissection: laser-captured"	"dissection: laser-captured"	"dissection: laser-captured"	"dissection: laser-captured"	"dissection: laser-captured"	"dissection: laser-captured"	"dissection: laser-captured"	"dissection: laser-captured"	"dissection: laser-captured"	"dissection: laser-captured"	"dissection: laser-captured"	"dissection: laser-captured"	"dissection: laser-captured"	"dissection: laser-captured"	"dissection: laser-captured"	"dissection: laser-captured"	"dissection: laser-captured"	"dissection: laser-captured"	"dissection: laser-captured"	"dissection: laser-captured"	"dissection: laser-captured"	"dissection: laser-captured"	"dissection: laser-captured"	"dissection: laser-captured"	"dissection: laser-captured"	"dissection: laser-captured"	"dissection: laser-captured"	"dissection: laser-captured"	"dissection: laser-captured"	"dissection: laser-captured"	"dissection: laser-captured"	"dissection: laser-captured"	"dissection: laser-captured"	"dissection: laser-captured"	"dissection: laser-captured"	"dissection: laser-captured"	"dissection: laser-captured"	"dissection: laser-captured"	"dissection: laser-captured"	"dissection: laser-captured"	"dissection: laser-captured"	"dissection: laser-captured"	"dissection: laser-captured"	"dissection: laser-captured"	"dissection: laser-captured"	"dissection: laser-captured"	"dissection: laser-captured"	"dissection: whole section"	"dissection: laser captured"	"dissection: laser captured"	"dissection: whole section"	"dissection: laser captured"	"dissection: laser captured"	"dissection: laser captured"	"dissection: laser captured"	"dissection: laser captured"	"dissection: laser captured"	"dissection: laser captured"	"dissection: laser captured"	"dissection: whole section"	"dissection: whole section"	"dissection: whole section"	"dissection: laser captured"	"dissection: laser captured"	"dissection: whole section"	"dissection: laser captured"	"dissection: laser captured"	"dissection: whole section"	"dissection: laser captured"	"dissection: laser captured"	"dissection: laser captured"	"dissection: laser captured"	"dissection: laser captured"	"dissection: laser captured"	"dissection: whole section"
!Sample_treatment_protocol_ch1	"N/A"	"N/A"	"N/A"	"N/A"	"N/A"	"N/A"	"N/A"	"N/A"	"N/A"	"N/A"	"N/A"	"N/A"	"N/A"	"N/A"	"N/A"	"N/A"	"N/A"	"N/A"	"N/A"	"N/A"	"N/A"	"N/A"	"N/A"	"N/A"	"N/A"	"N/A"	"N/A"	"N/A"	"N/A"	"N/A"	"N/A"	"N/A"	"N/A"	"N/A"	"N/A"	"N/A"	"N/A"	"N/A"	"N/A"	"N/A"	"N/A"	"N/A"	"N/A"	"N/A"	"N/A"	"N/A"	"N/A"	"N/A"	"N/A"	"N/A"	"N/A"	"N/A"	"N/A"	"N/A"	"N/A"	"N/A"	"N/A"	"N/A"	"N/A"	"N/A"	"N/A"	"N/A"	"N/A"	"N/A"	"N/A"	"N/A"	"N/A"	"N/A"	"N/A"	"N/A"	"N/A"	"N/A"	"N/A"	"N/A"	"N/A"	"N/A"	"N/A"	"N/A"	"N/A"	"N/A"	"N/A"	"N/A"	"N/A"	"N/A"	"N/A"	"N/A"	"N/A"	"N/A"	"N/A"	"N/A"	"N/A"	"N/A"	"N/A"	"N/A"	"N/A"	"N/A"	"N/A"	"N/A"	"N/A"	"N/A"	"N/A"	"N/A"	"N/A"	"N/A"	"N/A"	"N/A"	"N/A"	"N/A"	"N/A"	"N/A"	"N/A"	"N/A"	"N/A"	"N/A"	"N/A"	"N/A"	"N/A"	"N/A"	"N/A"	"N/A"	"N/A"	"N/A"	"N/A"	"N/A"	"N/A"	"N/A"	"N/A"	"N/A"
!Sample_growth_protocol_ch1	"N/A"	"N/A"	"N/A"	"N/A"	"N/A"	"N/A"	"N/A"	"N/A"	"N/A"	"N/A"	"N/A"	"N/A"	"N/A"	"N/A"	"N/A"	"N/A"	"N/A"	"N/A"	"N/A"	"N/A"	"N/A"	"N/A"	"N/A"	"N/A"	"N/A"	"N/A"	"N/A"	"N/A"	"N/A"	"N/A"	"N/A"	"N/A"	"N/A"	"N/A"	"N/A"	"N/A"	"N/A"	"N/A"	"N/A"	"N/A"	"N/A"	"N/A"	"N/A"	"N/A"	"N/A"	"N/A"	"N/A"	"N/A"	"N/A"	"N/A"	"N/A"	"N/A"	"N/A"	"N/A"	"N/A"	"N/A"	"N/A"	"N/A"	"N/A"	"N/A"	"N/A"	"N/A"	"N/A"	"N/A"	"N/A"	"N/A"	"N/A"	"N/A"	"N/A"	"N/A"	"N/A"	"N/A"	"N/A"	"N/A"	"N/A"	"N/A"	"N/A"	"N/A"	"N/A"	"N/A"	"N/A"	"N/A"	"N/A"	"N/A"	"N/A"	"N/A"	"N/A"	"N/A"	"N/A"	"N/A"	"N/A"	"N/A"	"N/A"	"N/A"	"N/A"	"N/A"	"N/A"	"N/A"	"N/A"	"N/A"	"N/A"	"N/A"	"N/A"	"N/A"	"N/A"	"N/A"	"N/A"	"N/A"	"N/A"	"N/A"	"N/A"	"N/A"	"N/A"	"N/A"	"N/A"	"N/A"	"N/A"	"N/A"	"N/A"	"N/A"	"N/A"	"N/A"	"N/A"	"N/A"	"N/A"	"N/A"	"N/A"	"N/A"
!Sample_molecule_ch1	"total RNA"	"total RNA"	"total RNA"	"total RNA"	"total RNA"	"total RNA"	"total RNA"	"total RNA"	"total RNA"	"total RNA"	"total RNA"	"total RNA"	"total RNA"	"total RNA"	"total RNA"	"total RNA"	"total RNA"	"total RNA"	"total RNA"	"total RNA"	"total RNA"	"total RNA"	"total RNA"	"total RNA"	"total RNA"	"total RNA"	"total RNA"	"total RNA"	"total RNA"	"total RNA"	"total RNA"	"total RNA"	"total RNA"	"total RNA"	"total RNA"	"total RNA"	"total RNA"	"total RNA"	"total RNA"	"total RNA"	"total RNA"	"total RNA"	"total RNA"	"total RNA"	"total RNA"	"total RNA"	"total RNA"	"total RNA"	"total RNA"	"total RNA"	"total RNA"	"total RNA"	"total RNA"	"total RNA"	"total RNA"	"total RNA"	"total RNA"	"total RNA"	"total RNA"	"total RNA"	"total RNA"	"total RNA"	"total RNA"	"total RNA"	"total RNA"	"total RNA"	"total RNA"	"total RNA"	"total RNA"	"total RNA"	"total RNA"	"total RNA"	"total RNA"	"total RNA"	"total RNA"	"total RNA"	"total RNA"	"total RNA"	"total RNA"	"total RNA"	"total RNA"	"total RNA"	"total RNA"	"total RNA"	"total RNA"	"total RNA"	"total RNA"	"total RNA"	"total RNA"	"total RNA"	"total RNA"	"total RNA"	"total RNA"	"total RNA"	"total RNA"	"total RNA"	"total RNA"	"total RNA"	"total RNA"	"total RNA"	"total RNA"	"total RNA"	"total RNA"	"total RNA"	"total RNA"	"total RNA"	"total RNA"	"total RNA"	"total RNA"	"total RNA"	"total RNA"	"total RNA"	"total RNA"	"total RNA"	"total RNA"	"total RNA"	"total RNA"	"total RNA"	"total RNA"	"total RNA"	"total RNA"	"total RNA"	"total RNA"	"total RNA"	"total RNA"	"total RNA"	"total RNA"	"total RNA"
!Sample_extract_protocol_ch1	"Trizol extraction of total RNA was performed according to the manufacturer's instructions"	"Trizol extraction of total RNA was performed according to the manufacturer's instructions"	"Trizol extraction of total RNA was performed according to the manufacturer's instructions"	"Trizol extraction of total RNA was performed according to the manufacturer's instructions"	"Trizol extraction of total RNA was performed according to the manufacturer's instructions"	"Trizol extraction of total RNA was performed according to the manufacturer's instructions"	"Trizol extraction of total RNA was performed according to the manufacturer's instructions"	"Trizol extraction of total RNA was performed according to the manufacturer's instructions"	"Trizol extraction of total RNA was performed according to the manufacturer's instructions"	"Trizol extraction of total RNA was performed according to the manufacturer's instructions"	"Trizol extraction of total RNA was performed according to the manufacturer's instructions"	"Trizol extraction of total RNA was performed according to the manufacturer's instructions"	"Trizol extraction of total RNA was performed according to the manufacturer's instructions"	"Trizol extraction of total RNA was performed according to the manufacturer's instructions"	"Trizol extraction of total RNA was performed according to the manufacturer's instructions"	"Trizol extraction of total RNA was performed according to the manufacturer's instructions"	"Trizol extraction of total RNA was performed according to the manufacturer's instructions"	"Trizol extraction of total RNA was performed according to the manufacturer's instructions"	"Trizol extraction of total RNA was performed according to the manufacturer's instructions"	"Trizol extraction of total RNA was performed according to the manufacturer's instructions"	"Trizol extraction of total RNA was performed according to the manufacturer's instructions"	"Trizol extraction of total RNA was performed according to the manufacturer's instructions"	"Trizol extraction of total RNA was performed according to the manufacturer's instructions"	"Trizol extraction of total RNA was performed according to the manufacturer's instructions"	"Trizol extraction of total RNA was performed according to the manufacturer's instructions"	"Trizol extraction of total RNA was performed according to the manufacturer's instructions"	"Trizol extraction of total RNA was performed according to the manufacturer's instructions"	"Trizol extraction of total RNA was performed according to the manufacturer's instructions"	"Trizol extraction of total RNA was performed according to the manufacturer's instructions"	"Trizol extraction of total RNA was performed according to the manufacturer's instructions"	"Trizol extraction of total RNA was performed according to the manufacturer's instructions"	"Trizol extraction of total RNA was performed according to the manufacturer's instructions"	"Trizol extraction of total RNA was performed according to the manufacturer's instructions"	"Trizol extraction of total RNA was performed according to the manufacturer's instructions"	"Trizol extraction of total RNA was performed according to the manufacturer's instructions"	"Trizol extraction of total RNA was performed according to the manufacturer's instructions"	"Trizol extraction of total RNA was performed according to the manufacturer's instructions"	"Trizol extraction of total RNA was performed according to the manufacturer's instructions"	"Trizol extraction of total RNA was performed according to the manufacturer's instructions"	"Trizol extraction of total RNA was performed according to the manufacturer's instructions"	"Trizol extraction of total RNA was performed according to the manufacturer's instructions"	"Trizol extraction of total RNA was performed according to the manufacturer's instructions"	"Trizol extraction of total RNA was performed according to the manufacturer's instructions"	"Trizol extraction of total RNA was performed according to the manufacturer's instructions"	"Trizol extraction of total RNA was performed according to the manufacturer's instructions"	"Trizol extraction of total RNA was performed according to the manufacturer's instructions"	"Trizol extraction of total RNA was performed according to the manufacturer's instructions"	"Trizol extraction of total RNA was performed according to the manufacturer's instructions"	"Trizol extraction of total RNA was performed according to the manufacturer's instructions"	"Trizol extraction of total RNA was performed according to the manufacturer's instructions"	"Trizol extraction of total RNA was performed according to the manufacturer's instructions"	"Trizol extraction of total RNA was performed according to the manufacturer's instructions"	"Trizol extraction of total RNA was performed according to the manufacturer's instructions"	"Trizol extraction of total RNA was performed according to the manufacturer's instructions"	"Trizol extraction of total RNA was performed according to the manufacturer's instructions"	"Trizol extraction of total RNA was performed according to the manufacturer's instructions"	"Trizol extraction of total RNA was performed according to the manufacturer's instructions"	"Trizol extraction of total RNA was performed according to the manufacturer's instructions"	"Trizol extraction of total RNA was performed according to the manufacturer's instructions"	"Trizol extraction of total RNA was performed according to the manufacturer's instructions"	"Trizol extraction of total RNA was performed according to the manufacturer's instructions"	"Trizol extraction of total RNA was performed according to the manufacturer's instructions"	"Trizol extraction of total RNA was performed according to the manufacturer's instructions"	"Trizol extraction of total RNA was performed according to the manufacturer's instructions"	"Trizol extraction of total RNA was performed according to the manufacturer's instructions"	"Trizol extraction of total RNA was performed according to the manufacturer's instructions"	"Trizol extraction of total RNA was performed according to the manufacturer's instructions"	"Trizol extraction of total RNA was performed according to the manufacturer's instructions"	"Trizol extraction of total RNA was performed according to the manufacturer's instructions"	"Trizol extraction of total RNA was performed according to the manufacturer's instructions"	"Trizol extraction of total RNA was performed according to the manufacturer's instructions"	"Trizol extraction of total RNA was performed according to the manufacturer's instructions"	"Trizol extraction of total RNA was performed according to the manufacturer's instructions"	"Trizol extraction of total RNA was performed according to the manufacturer's instructions"	"Trizol extraction of total RNA was performed according to the manufacturer's instructions"	"Trizol extraction of total RNA was performed according to the manufacturer's instructions"	"Trizol extraction of total RNA was performed according to the manufacturer's instructions"	"Trizol extraction of total RNA was performed according to the manufacturer's instructions"	"Trizol extraction of total RNA was performed according to the manufacturer's instructions"	"Trizol extraction of total RNA was performed according to the manufacturer's instructions"	"Trizol extraction of total RNA was performed according to the manufacturer's instructions"	"Trizol extraction of total RNA was performed according to the manufacturer's instructions"	"Trizol extraction of total RNA was performed according to the manufacturer's instructions"	"Trizol extraction of total RNA was performed according to the manufacturer's instructions"	"Trizol extraction of total RNA was performed according to the manufacturer's instructions"	"Trizol extraction of total RNA was performed according to the manufacturer's instructions"	"Trizol extraction of total RNA was performed according to the manufacturer's instructions"	"Trizol extraction of total RNA was performed according to the manufacturer's instructions"	"Trizol extraction of total RNA was performed according to the manufacturer's instructions"	"Trizol extraction of total RNA was performed according to the manufacturer's instructions"	"Trizol extraction of total RNA was performed according to the manufacturer's instructions"	"Trizol extraction of total RNA was performed according to the manufacturer's instructions"	"Trizol extraction of total RNA was performed according to the manufacturer's instructions"	"Trizol extraction of total RNA was performed according to the manufacturer's instructions"	"Trizol extraction of total RNA was performed according to the manufacturer's instructions"	"Trizol extraction of total RNA was performed according to the manufacturer's instructions"	"Trizol extraction of total RNA was performed according to the manufacturer's instructions"	"Trizol extraction of total RNA was performed according to the manufacturer's instructions"	"Trizol extraction of total RNA was performed according to the manufacturer's instructions"	"Trizol extraction of total RNA was performed according to the manufacturer's instructions"	"Trizol extraction of total RNA was performed according to the manufacturer's instructions"	"Trizol extraction of total RNA was performed according to the manufacturer's instructions"	"Trizol extraction of total RNA was performed according to the manufacturer's instructions"	"Trizol extraction of total RNA was performed according to the manufacturer's instructions"	"Trizol extraction of total RNA was performed according to the manufacturer's instructions"	"Trizol extraction of total RNA was performed according to the manufacturer's instructions"	"Trizol extraction of total RNA was performed according to the manufacturer's instructions"	"Trizol extraction of total RNA was performed according to the manufacturer's instructions"	"Trizol extraction of total RNA was performed according to the manufacturer's instructions"	"Trizol extraction of total RNA was performed according to the manufacturer's instructions"	"Trizol extraction of total RNA was performed according to the manufacturer's instructions"	"Trizol extraction of total RNA was performed according to the manufacturer's instructions"	"Trizol extraction of total RNA was performed according to the manufacturer's instructions"	"Trizol extraction of total RNA was performed according to the manufacturer's instructions"	"Trizol extraction of total RNA was performed according to the manufacturer's instructions"	"Trizol extraction of total RNA was performed according to the manufacturer's instructions"	"Trizol extraction of total RNA was performed according to the manufacturer's instructions"	"Trizol extraction of total RNA was performed according to the manufacturer's instructions"	"Trizol extraction of total RNA was performed according to the manufacturer's instructions"	"Trizol extraction of total RNA was performed according to the manufacturer's instructions"	"Trizol extraction of total RNA was performed according to the manufacturer's instructions"	"Trizol extraction of total RNA was performed according to the manufacturer's instructions"	"Trizol extraction of total RNA was performed according to the manufacturer's instructions"	"Trizol extraction of total RNA was performed according to the manufacturer's instructions"	"Trizol extraction of total RNA was performed according to the manufacturer's instructions"	"Trizol extraction of total RNA was performed according to the manufacturer's instructions"	"Trizol extraction of total RNA was performed according to the manufacturer's instructions"	"Trizol extraction of total RNA was performed according to the manufacturer's instructions"
!Sample_label_ch1	"biotin"	"biotin"	"biotin"	"biotin"	"biotin"	"biotin"	"biotin"	"biotin"	"biotin"	"biotin"	"biotin"	"biotin"	"biotin"	"biotin"	"biotin"	"biotin"	"biotin"	"biotin"	"biotin"	"biotin"	"biotin"	"biotin"	"biotin"	"biotin"	"biotin"	"biotin"	"biotin"	"biotin"	"biotin"	"biotin"	"biotin"	"biotin"	"biotin"	"biotin"	"biotin"	"biotin"	"biotin"	"biotin"	"biotin"	"biotin"	"biotin"	"biotin"	"biotin"	"biotin"	"biotin"	"biotin"	"biotin"	"biotin"	"biotin"	"biotin"	"biotin"	"biotin"	"biotin"	"biotin"	"biotin"	"biotin"	"biotin"	"biotin"	"biotin"	"biotin"	"biotin"	"biotin"	"biotin"	"biotin"	"biotin"	"biotin"	"biotin"	"biotin"	"biotin"	"biotin"	"biotin"	"biotin"	"biotin"	"biotin"	"biotin"	"biotin"	"biotin"	"biotin"	"biotin"	"biotin"	"biotin"	"biotin"	"biotin"	"biotin"	"biotin"	"biotin"	"biotin"	"biotin"	"biotin"	"biotin"	"biotin"	"biotin"	"biotin"	"biotin"	"biotin"	"biotin"	"biotin"	"biotin"	"biotin"	"biotin"	"biotin"	"biotin"	"biotin"	"biotin"	"biotin"	"biotin"	"biotin"	"biotin"	"biotin"	"biotin"	"biotin"	"biotin"	"biotin"	"biotin"	"biotin"	"biotin"	"biotin"	"biotin"	"biotin"	"biotin"	"biotin"	"biotin"	"biotin"	"biotin"	"biotin"	"biotin"	"biotin"	"biotin"
!Sample_label_protocol_ch1	"total RNA was converted to cDNA usingT7 promoter-linked oligo-d(T), transcribed using T7 RNA polymerase, converted again to cDNA for a second round of amplification using T7 RNA polymerase in the presence of biotinylated ribonucleotides"	"total RNA was converted to cDNA usingT7 promoter-linked oligo-d(T), transcribed using T7 RNA polymerase, converted again to cDNA for a second round of amplification using T7 RNA polymerase in the presence of biotinylated ribonucleotides"	"total RNA was converted to cDNA usingT7 promoter-linked oligo-d(T), transcribed using T7 RNA polymerase, converted again to cDNA for a second round of amplification using T7 RNA polymerase in the presence of biotinylated ribonucleotides"	"total RNA was converted to cDNA usingT7 promoter-linked oligo-d(T), transcribed using T7 RNA polymerase, converted again to cDNA for a second round of amplification using T7 RNA polymerase in the presence of biotinylated ribonucleotides"	"total RNA was converted to cDNA usingT7 promoter-linked oligo-d(T), transcribed using T7 RNA polymerase, converted again to cDNA for a second round of amplification using T7 RNA polymerase in the presence of biotinylated ribonucleotides"	"total RNA was converted to cDNA usingT7 promoter-linked oligo-d(T), transcribed using T7 RNA polymerase, converted again to cDNA for a second round of amplification using T7 RNA polymerase in the presence of biotinylated ribonucleotides"	"total RNA was converted to cDNA usingT7 promoter-linked oligo-d(T), transcribed using T7 RNA polymerase, converted again to cDNA for a second round of amplification using T7 RNA polymerase in the presence of biotinylated ribonucleotides"	"total RNA was converted to cDNA usingT7 promoter-linked oligo-d(T), transcribed using T7 RNA polymerase, converted again to cDNA for a second round of amplification using T7 RNA polymerase in the presence of biotinylated ribonucleotides"	"total RNA was converted to cDNA usingT7 promoter-linked oligo-d(T), transcribed using T7 RNA polymerase, converted again to cDNA for a second round of amplification using T7 RNA polymerase in the presence of biotinylated ribonucleotides"	"total RNA was converted to cDNA usingT7 promoter-linked oligo-d(T), transcribed using T7 RNA polymerase, converted again to cDNA for a second round of amplification using T7 RNA polymerase in the presence of biotinylated ribonucleotides"	"total RNA was converted to cDNA usingT7 promoter-linked oligo-d(T), transcribed using T7 RNA polymerase, converted again to cDNA for a second round of amplification using T7 RNA polymerase in the presence of biotinylated ribonucleotides"	"total RNA was converted to cDNA usingT7 promoter-linked oligo-d(T), transcribed using T7 RNA polymerase, converted again to cDNA for a second round of amplification using T7 RNA polymerase in the presence of biotinylated ribonucleotides"	"total RNA was converted to cDNA usingT7 promoter-linked oligo-d(T), transcribed using T7 RNA polymerase, converted again to cDNA for a second round of amplification using T7 RNA polymerase in the presence of biotinylated ribonucleotides"	"total RNA was converted to cDNA usingT7 promoter-linked oligo-d(T), transcribed using T7 RNA polymerase, converted again to cDNA for a second round of amplification using T7 RNA polymerase in the presence of biotinylated ribonucleotides"	"total RNA was converted to cDNA usingT7 promoter-linked oligo-d(T), transcribed using T7 RNA polymerase, converted again to cDNA for a second round of amplification using T7 RNA polymerase in the presence of biotinylated ribonucleotides"	"total RNA was converted to cDNA usingT7 promoter-linked oligo-d(T), transcribed using T7 RNA polymerase, converted again to cDNA for a second round of amplification using T7 RNA polymerase in the presence of biotinylated ribonucleotides"	"total RNA was converted to cDNA usingT7 promoter-linked oligo-d(T), transcribed using T7 RNA polymerase, converted again to cDNA for a second round of amplification using T7 RNA polymerase in the presence of biotinylated ribonucleotides"	"total RNA was converted to cDNA usingT7 promoter-linked oligo-d(T), transcribed using T7 RNA polymerase, converted again to cDNA for a second round of amplification using T7 RNA polymerase in the presence of biotinylated ribonucleotides"	"total RNA was converted to cDNA usingT7 promoter-linked oligo-d(T), transcribed using T7 RNA polymerase, converted again to cDNA for a second round of amplification using T7 RNA polymerase in the presence of biotinylated ribonucleotides"	"total RNA was converted to cDNA usingT7 promoter-linked oligo-d(T), transcribed using T7 RNA polymerase, converted again to cDNA for a second round of amplification using T7 RNA polymerase in the presence of biotinylated ribonucleotides"	"total RNA was converted to cDNA usingT7 promoter-linked oligo-d(T), transcribed using T7 RNA polymerase, converted again to cDNA for a second round of amplification using T7 RNA polymerase in the presence of biotinylated ribonucleotides"	"total RNA was converted to cDNA usingT7 promoter-linked oligo-d(T), transcribed using T7 RNA polymerase, converted again to cDNA for a second round of amplification using T7 RNA polymerase in the presence of biotinylated ribonucleotides"	"total RNA was converted to cDNA usingT7 promoter-linked oligo-d(T), transcribed using T7 RNA polymerase, converted again to cDNA for a second round of amplification using T7 RNA polymerase in the presence of biotinylated ribonucleotides"	"total RNA was converted to cDNA usingT7 promoter-linked oligo-d(T), transcribed using T7 RNA polymerase, converted again to cDNA for a second round of amplification using T7 RNA polymerase in the presence of biotinylated ribonucleotides"	"total RNA was converted to cDNA usingT7 promoter-linked oligo-d(T), transcribed using T7 RNA polymerase, converted again to cDNA for a second round of amplification using T7 RNA polymerase in the presence of biotinylated ribonucleotides"	"total RNA was converted to cDNA usingT7 promoter-linked oligo-d(T), transcribed using T7 RNA polymerase, converted again to cDNA for a second round of amplification using T7 RNA polymerase in the presence of biotinylated ribonucleotides"	"total RNA was converted to cDNA usingT7 promoter-linked oligo-d(T), transcribed using T7 RNA polymerase, converted again to cDNA for a second round of amplification using T7 RNA polymerase in the presence of biotinylated ribonucleotides"	"total RNA was converted to cDNA usingT7 promoter-linked oligo-d(T), transcribed using T7 RNA polymerase, converted again to cDNA for a second round of amplification using T7 RNA polymerase in the presence of biotinylated ribonucleotides"	"total RNA was converted to cDNA usingT7 promoter-linked oligo-d(T), transcribed using T7 RNA polymerase, converted again to cDNA for a second round of amplification using T7 RNA polymerase in the presence of biotinylated ribonucleotides"	"total RNA was converted to cDNA usingT7 promoter-linked oligo-d(T), transcribed using T7 RNA polymerase, converted again to cDNA for a second round of amplification using T7 RNA polymerase in the presence of biotinylated ribonucleotides"	"total RNA was converted to cDNA usingT7 promoter-linked oligo-d(T), transcribed using T7 RNA polymerase, converted again to cDNA for a second round of amplification using T7 RNA polymerase in the presence of biotinylated ribonucleotides"	"total RNA was converted to cDNA usingT7 promoter-linked oligo-d(T), transcribed using T7 RNA polymerase, converted again to cDNA for a second round of amplification using T7 RNA polymerase in the presence of biotinylated ribonucleotides"	"total RNA was converted to cDNA usingT7 promoter-linked oligo-d(T), transcribed using T7 RNA polymerase, converted again to cDNA for a second round of amplification using T7 RNA polymerase in the presence of biotinylated ribonucleotides"	"total RNA was converted to cDNA usingT7 promoter-linked oligo-d(T), transcribed using T7 RNA polymerase, converted again to cDNA for a second round of amplification using T7 RNA polymerase in the presence of biotinylated ribonucleotides"	"total RNA was converted to cDNA usingT7 promoter-linked oligo-d(T), transcribed using T7 RNA polymerase, converted again to cDNA for a second round of amplification using T7 RNA polymerase in the presence of biotinylated ribonucleotides"	"total RNA was converted to cDNA usingT7 promoter-linked oligo-d(T), transcribed using T7 RNA polymerase, converted again to cDNA for a second round of amplification using T7 RNA polymerase in the presence of biotinylated ribonucleotides"	"total RNA was converted to cDNA usingT7 promoter-linked oligo-d(T), transcribed using T7 RNA polymerase, converted again to cDNA for a second round of amplification using T7 RNA polymerase in the presence of biotinylated ribonucleotides"	"total RNA was converted to cDNA usingT7 promoter-linked oligo-d(T), transcribed using T7 RNA polymerase, converted again to cDNA for a second round of amplification using T7 RNA polymerase in the presence of biotinylated ribonucleotides"	"total RNA was converted to cDNA usingT7 promoter-linked oligo-d(T), transcribed using T7 RNA polymerase, converted again to cDNA for a second round of amplification using T7 RNA polymerase in the presence of biotinylated ribonucleotides"	"total RNA was converted to cDNA usingT7 promoter-linked oligo-d(T), transcribed using T7 RNA polymerase, converted again to cDNA for a second round of amplification using T7 RNA polymerase in the presence of biotinylated ribonucleotides"	"total RNA was converted to cDNA usingT7 promoter-linked oligo-d(T), transcribed using T7 RNA polymerase, converted again to cDNA for a second round of amplification using T7 RNA polymerase in the presence of biotinylated ribonucleotides"	"total RNA was converted to cDNA usingT7 promoter-linked oligo-d(T), transcribed using T7 RNA polymerase, converted again to cDNA for a second round of amplification using T7 RNA polymerase in the presence of biotinylated ribonucleotides"	"total RNA was converted to cDNA usingT7 promoter-linked oligo-d(T), transcribed using T7 RNA polymerase, converted again to cDNA for a second round of amplification using T7 RNA polymerase in the presence of biotinylated ribonucleotides"	"total RNA was converted to cDNA usingT7 promoter-linked oligo-d(T), transcribed using T7 RNA polymerase, converted again to cDNA for a second round of amplification using T7 RNA polymerase in the presence of biotinylated ribonucleotides"	"total RNA was converted to cDNA usingT7 promoter-linked oligo-d(T), transcribed using T7 RNA polymerase, converted again to cDNA for a second round of amplification using T7 RNA polymerase in the presence of biotinylated ribonucleotides"	"total RNA was converted to cDNA usingT7 promoter-linked oligo-d(T), transcribed using T7 RNA polymerase, converted again to cDNA for a second round of amplification using T7 RNA polymerase in the presence of biotinylated ribonucleotides"	"total RNA was converted to cDNA usingT7 promoter-linked oligo-d(T), transcribed using T7 RNA polymerase, converted again to cDNA for a second round of amplification using T7 RNA polymerase in the presence of biotinylated ribonucleotides"	"total RNA was converted to cDNA usingT7 promoter-linked oligo-d(T), transcribed using T7 RNA polymerase, converted again to cDNA for a second round of amplification using T7 RNA polymerase in the presence of biotinylated ribonucleotides"	"total RNA was converted to cDNA usingT7 promoter-linked oligo-d(T), transcribed using T7 RNA polymerase, converted again to cDNA for a second round of amplification using T7 RNA polymerase in the presence of biotinylated ribonucleotides"	"total RNA was converted to cDNA usingT7 promoter-linked oligo-d(T), transcribed using T7 RNA polymerase, converted again to cDNA for a second round of amplification using T7 RNA polymerase in the presence of biotinylated ribonucleotides"	"total RNA was converted to cDNA usingT7 promoter-linked oligo-d(T), transcribed using T7 RNA polymerase, converted again to cDNA for a second round of amplification using T7 RNA polymerase in the presence of biotinylated ribonucleotides"	"total RNA was converted to cDNA usingT7 promoter-linked oligo-d(T), transcribed using T7 RNA polymerase, converted again to cDNA for a second round of amplification using T7 RNA polymerase in the presence of biotinylated ribonucleotides"	"total RNA was converted to cDNA usingT7 promoter-linked oligo-d(T), transcribed using T7 RNA polymerase, converted again to cDNA for a second round of amplification using T7 RNA polymerase in the presence of biotinylated ribonucleotides"	"total RNA was converted to cDNA usingT7 promoter-linked oligo-d(T), transcribed using T7 RNA polymerase, converted again to cDNA for a second round of amplification using T7 RNA polymerase in the presence of biotinylated ribonucleotides"	"total RNA was converted to cDNA usingT7 promoter-linked oligo-d(T), transcribed using T7 RNA polymerase, converted again to cDNA for a second round of amplification using T7 RNA polymerase in the presence of biotinylated ribonucleotides"	"total RNA was converted to cDNA usingT7 promoter-linked oligo-d(T), transcribed using T7 RNA polymerase, converted again to cDNA for a second round of amplification using T7 RNA polymerase in the presence of biotinylated ribonucleotides"	"total RNA was converted to cDNA usingT7 promoter-linked oligo-d(T), transcribed using T7 RNA polymerase, converted again to cDNA for a second round of amplification using T7 RNA polymerase in the presence of biotinylated ribonucleotides"	"total RNA was converted to cDNA usingT7 promoter-linked oligo-d(T), transcribed using T7 RNA polymerase, converted again to cDNA for a second round of amplification using T7 RNA polymerase in the presence of biotinylated ribonucleotides"	"total RNA was converted to cDNA usingT7 promoter-linked oligo-d(T), transcribed using T7 RNA polymerase, converted again to cDNA for a second round of amplification using T7 RNA polymerase in the presence of biotinylated ribonucleotides"	"total RNA was converted to cDNA usingT7 promoter-linked oligo-d(T), transcribed using T7 RNA polymerase, converted again to cDNA for a second round of amplification using T7 RNA polymerase in the presence of biotinylated ribonucleotides"	"total RNA was converted to cDNA usingT7 promoter-linked oligo-d(T), transcribed using T7 RNA polymerase, converted again to cDNA for a second round of amplification using T7 RNA polymerase in the presence of biotinylated ribonucleotides"	"total RNA was converted to cDNA usingT7 promoter-linked oligo-d(T), transcribed using T7 RNA polymerase, converted again to cDNA for a second round of amplification using T7 RNA polymerase in the presence of biotinylated ribonucleotides"	"total RNA was converted to cDNA usingT7 promoter-linked oligo-d(T), transcribed using T7 RNA polymerase, converted again to cDNA for a second round of amplification using T7 RNA polymerase in the presence of biotinylated ribonucleotides"	"total RNA was converted to cDNA usingT7 promoter-linked oligo-d(T), transcribed using T7 RNA polymerase, converted again to cDNA for a second round of amplification using T7 RNA polymerase in the presence of biotinylated ribonucleotides"	"total RNA was converted to cDNA usingT7 promoter-linked oligo-d(T), transcribed using T7 RNA polymerase, converted again to cDNA for a second round of amplification using T7 RNA polymerase in the presence of biotinylated ribonucleotides"	"total RNA was converted to cDNA usingT7 promoter-linked oligo-d(T), transcribed using T7 RNA polymerase, converted again to cDNA for a second round of amplification using T7 RNA polymerase in the presence of biotinylated ribonucleotides"	"total RNA was converted to cDNA usingT7 promoter-linked oligo-d(T), transcribed using T7 RNA polymerase, converted again to cDNA for a second round of amplification using T7 RNA polymerase in the presence of biotinylated ribonucleotides"	"total RNA was converted to cDNA usingT7 promoter-linked oligo-d(T), transcribed using T7 RNA polymerase, converted again to cDNA for a second round of amplification using T7 RNA polymerase in the presence of biotinylated ribonucleotides"	"total RNA was converted to cDNA usingT7 promoter-linked oligo-d(T), transcribed using T7 RNA polymerase, converted again to cDNA for a second round of amplification using T7 RNA polymerase in the presence of biotinylated ribonucleotides"	"total RNA was converted to cDNA usingT7 promoter-linked oligo-d(T), transcribed using T7 RNA polymerase, converted again to cDNA for a second round of amplification using T7 RNA polymerase in the presence of biotinylated ribonucleotides"	"total RNA was converted to cDNA usingT7 promoter-linked oligo-d(T), transcribed using T7 RNA polymerase, converted again to cDNA for a second round of amplification using T7 RNA polymerase in the presence of biotinylated ribonucleotides"	"total RNA was converted to cDNA usingT7 promoter-linked oligo-d(T), transcribed using T7 RNA polymerase, converted again to cDNA for a second round of amplification using T7 RNA polymerase in the presence of biotinylated ribonucleotides"	"total RNA was converted to cDNA usingT7 promoter-linked oligo-d(T), transcribed using T7 RNA polymerase, converted again to cDNA for a second round of amplification using T7 RNA polymerase in the presence of biotinylated ribonucleotides"	"total RNA was converted to cDNA usingT7 promoter-linked oligo-d(T), transcribed using T7 RNA polymerase, converted again to cDNA for a second round of amplification using T7 RNA polymerase in the presence of biotinylated ribonucleotides"	"total RNA was converted to cDNA usingT7 promoter-linked oligo-d(T), transcribed using T7 RNA polymerase, converted again to cDNA for a second round of amplification using T7 RNA polymerase in the presence of biotinylated ribonucleotides"	"total RNA was converted to cDNA usingT7 promoter-linked oligo-d(T), transcribed using T7 RNA polymerase, converted again to cDNA for a second round of amplification using T7 RNA polymerase in the presence of biotinylated ribonucleotides"	"total RNA was converted to cDNA usingT7 promoter-linked oligo-d(T), transcribed using T7 RNA polymerase, converted again to cDNA for a second round of amplification using T7 RNA polymerase in the presence of biotinylated ribonucleotides"	"total RNA was converted to cDNA usingT7 promoter-linked oligo-d(T), transcribed using T7 RNA polymerase, converted again to cDNA for a second round of amplification using T7 RNA polymerase in the presence of biotinylated ribonucleotides"	"total RNA was converted to cDNA usingT7 promoter-linked oligo-d(T), transcribed using T7 RNA polymerase, converted again to cDNA for a second round of amplification using T7 RNA polymerase in the presence of biotinylated ribonucleotides"	"total RNA was converted to cDNA usingT7 promoter-linked oligo-d(T), transcribed using T7 RNA polymerase, converted again to cDNA for a second round of amplification using T7 RNA polymerase in the presence of biotinylated ribonucleotides"	"total RNA was converted to cDNA usingT7 promoter-linked oligo-d(T), transcribed using T7 RNA polymerase, converted again to cDNA for a second round of amplification using T7 RNA polymerase in the presence of biotinylated ribonucleotides"	"total RNA was converted to cDNA usingT7 promoter-linked oligo-d(T), transcribed using T7 RNA polymerase, converted again to cDNA for a second round of amplification using T7 RNA polymerase in the presence of biotinylated ribonucleotides"	"total RNA was converted to cDNA usingT7 promoter-linked oligo-d(T), transcribed using T7 RNA polymerase, converted again to cDNA for a second round of amplification using T7 RNA polymerase in the presence of biotinylated ribonucleotides"	"total RNA was converted to cDNA usingT7 promoter-linked oligo-d(T), transcribed using T7 RNA polymerase, converted again to cDNA for a second round of amplification using T7 RNA polymerase in the presence of biotinylated ribonucleotides"	"total RNA was converted to cDNA usingT7 promoter-linked oligo-d(T), transcribed using T7 RNA polymerase, converted again to cDNA for a second round of amplification using T7 RNA polymerase in the presence of biotinylated ribonucleotides"	"total RNA was converted to cDNA usingT7 promoter-linked oligo-d(T), transcribed using T7 RNA polymerase, converted again to cDNA for a second round of amplification using T7 RNA polymerase in the presence of biotinylated ribonucleotides"	"total RNA was converted to cDNA usingT7 promoter-linked oligo-d(T), transcribed using T7 RNA polymerase, converted again to cDNA for a second round of amplification using T7 RNA polymerase in the presence of biotinylated ribonucleotides"	"total RNA was converted to cDNA usingT7 promoter-linked oligo-d(T), transcribed using T7 RNA polymerase, converted again to cDNA for a second round of amplification using T7 RNA polymerase in the presence of biotinylated ribonucleotides"	"total RNA was converted to cDNA usingT7 promoter-linked oligo-d(T), transcribed using T7 RNA polymerase, converted again to cDNA for a second round of amplification using T7 RNA polymerase in the presence of biotinylated ribonucleotides"	"total RNA was converted to cDNA usingT7 promoter-linked oligo-d(T), transcribed using T7 RNA polymerase, converted again to cDNA for a second round of amplification using T7 RNA polymerase in the presence of biotinylated ribonucleotides"	"total RNA was converted to cDNA usingT7 promoter-linked oligo-d(T), transcribed using T7 RNA polymerase, converted again to cDNA for a second round of amplification using T7 RNA polymerase in the presence of biotinylated ribonucleotides"	"total RNA was converted to cDNA usingT7 promoter-linked oligo-d(T), transcribed using T7 RNA polymerase, converted again to cDNA for a second round of amplification using T7 RNA polymerase in the presence of biotinylated ribonucleotides"	"total RNA was converted to cDNA usingT7 promoter-linked oligo-d(T), transcribed using T7 RNA polymerase, converted again to cDNA for a second round of amplification using T7 RNA polymerase in the presence of biotinylated ribonucleotides"	"total RNA was converted to cDNA usingT7 promoter-linked oligo-d(T), transcribed using T7 RNA polymerase, converted again to cDNA for a second round of amplification using T7 RNA polymerase in the presence of biotinylated ribonucleotides"	"total RNA was converted to cDNA usingT7 promoter-linked oligo-d(T), transcribed using T7 RNA polymerase, converted again to cDNA for a second round of amplification using T7 RNA polymerase in the presence of biotinylated ribonucleotides"	"total RNA was converted to cDNA usingT7 promoter-linked oligo-d(T), transcribed using T7 RNA polymerase, converted again to cDNA for a second round of amplification using T7 RNA polymerase in the presence of biotinylated ribonucleotides"	"total RNA was converted to cDNA usingT7 promoter-linked oligo-d(T), transcribed using T7 RNA polymerase, converted again to cDNA for a second round of amplification using T7 RNA polymerase in the presence of biotinylated ribonucleotides"	"total RNA was converted to cDNA usingT7 promoter-linked oligo-d(T), transcribed using T7 RNA polymerase, converted again to cDNA for a second round of amplification using T7 RNA polymerase in the presence of biotinylated ribonucleotides"	"total RNA was converted to cDNA usingT7 promoter-linked oligo-d(T), transcribed using T7 RNA polymerase, converted again to cDNA for a second round of amplification using T7 RNA polymerase in the presence of biotinylated ribonucleotides"	"total RNA was converted to cDNA usingT7 promoter-linked oligo-d(T), transcribed using T7 RNA polymerase, converted again to cDNA for a second round of amplification using T7 RNA polymerase in the presence of biotinylated ribonucleotides"	"total RNA was converted to cDNA usingT7 promoter-linked oligo-d(T), transcribed using T7 RNA polymerase, converted again to cDNA for a second round of amplification using T7 RNA polymerase in the presence of biotinylated ribonucleotides"	"total RNA was converted to cDNA usingT7 promoter-linked oligo-d(T), transcribed using T7 RNA polymerase, converted again to cDNA for a second round of amplification using T7 RNA polymerase in the presence of biotinylated ribonucleotides"	"total RNA was converted to cDNA usingT7 promoter-linked oligo-d(T), transcribed using T7 RNA polymerase, converted again to cDNA for a second round of amplification using T7 RNA polymerase in the presence of biotinylated ribonucleotides"	"total RNA was converted to cDNA usingT7 promoter-linked oligo-d(T), transcribed using T7 RNA polymerase, converted again to cDNA for a second round of amplification using T7 RNA polymerase in the presence of biotinylated ribonucleotides"	"total RNA was converted to cDNA usingT7 promoter-linked oligo-d(T), transcribed using T7 RNA polymerase, converted again to cDNA for a second round of amplification using T7 RNA polymerase in the presence of biotinylated ribonucleotides"	"total RNA was converted to cDNA usingT7 promoter-linked oligo-d(T), transcribed using T7 RNA polymerase, converted again to cDNA for a second round of amplification using T7 RNA polymerase in the presence of biotinylated ribonucleotides"	"total RNA was converted to cDNA usingT7 promoter-linked oligo-d(T), transcribed using T7 RNA polymerase, converted again to cDNA for a second round of amplification using T7 RNA polymerase in the presence of biotinylated ribonucleotides"	"total RNA was converted to cDNA usingT7 promoter-linked oligo-d(T), transcribed using T7 RNA polymerase, converted again to cDNA for a second round of amplification using T7 RNA polymerase in the presence of biotinylated ribonucleotides"	"total RNA was converted to cDNA usingT7 promoter-linked oligo-d(T), transcribed using T7 RNA polymerase, converted again to cDNA for a second round of amplification using T7 RNA polymerase in the presence of biotinylated ribonucleotides"	"total RNA was converted to cDNA usingT7 promoter-linked oligo-d(T), transcribed using T7 RNA polymerase, converted again to cDNA for a second round of amplification using T7 RNA polymerase in the presence of biotinylated ribonucleotides"	"total RNA was converted to cDNA usingT7 promoter-linked oligo-d(T), transcribed using T7 RNA polymerase, converted again to cDNA for a second round of amplification using T7 RNA polymerase in the presence of biotinylated ribonucleotides"	"total RNA was converted to cDNA usingT7 promoter-linked oligo-d(T), transcribed using T7 RNA polymerase, converted again to cDNA for a second round of amplification using T7 RNA polymerase in the presence of biotinylated ribonucleotides"	"total RNA was converted to cDNA usingT7 promoter-linked oligo-d(T), transcribed using T7 RNA polymerase, converted again to cDNA for a second round of amplification using T7 RNA polymerase in the presence of biotinylated ribonucleotides"	"total RNA was converted to cDNA usingT7 promoter-linked oligo-d(T), transcribed using T7 RNA polymerase, converted again to cDNA for a second round of amplification using T7 RNA polymerase in the presence of biotinylated ribonucleotides"	"total RNA was converted to cDNA usingT7 promoter-linked oligo-d(T), transcribed using T7 RNA polymerase, converted again to cDNA for a second round of amplification using T7 RNA polymerase in the presence of biotinylated ribonucleotides"	"total RNA was converted to cDNA usingT7 promoter-linked oligo-d(T), transcribed using T7 RNA polymerase, converted again to cDNA for a second round of amplification using T7 RNA polymerase in the presence of biotinylated ribonucleotides"	"total RNA was converted to cDNA usingT7 promoter-linked oligo-d(T), transcribed using T7 RNA polymerase, converted again to cDNA for a second round of amplification using T7 RNA polymerase in the presence of biotinylated ribonucleotides"	"total RNA was converted to cDNA usingT7 promoter-linked oligo-d(T), transcribed using T7 RNA polymerase, converted again to cDNA for a second round of amplification using T7 RNA polymerase in the presence of biotinylated ribonucleotides"	"total RNA was converted to cDNA usingT7 promoter-linked oligo-d(T), transcribed using T7 RNA polymerase, converted again to cDNA for a second round of amplification using T7 RNA polymerase in the presence of biotinylated ribonucleotides"	"total RNA was converted to cDNA usingT7 promoter-linked oligo-d(T), transcribed using T7 RNA polymerase, converted again to cDNA for a second round of amplification using T7 RNA polymerase in the presence of biotinylated ribonucleotides"	"total RNA was converted to cDNA usingT7 promoter-linked oligo-d(T), transcribed using T7 RNA polymerase, converted again to cDNA for a second round of amplification using T7 RNA polymerase in the presence of biotinylated ribonucleotides"	"total RNA was converted to cDNA usingT7 promoter-linked oligo-d(T), transcribed using T7 RNA polymerase, converted again to cDNA for a second round of amplification using T7 RNA polymerase in the presence of biotinylated ribonucleotides"	"total RNA was converted to cDNA usingT7 promoter-linked oligo-d(T), transcribed using T7 RNA polymerase, converted again to cDNA for a second round of amplification using T7 RNA polymerase in the presence of biotinylated ribonucleotides"	"total RNA was converted to cDNA usingT7 promoter-linked oligo-d(T), transcribed using T7 RNA polymerase, converted again to cDNA for a second round of amplification using T7 RNA polymerase in the presence of biotinylated ribonucleotides"	"total RNA was converted to cDNA usingT7 promoter-linked oligo-d(T), transcribed using T7 RNA polymerase, converted again to cDNA for a second round of amplification using T7 RNA polymerase in the presence of biotinylated ribonucleotides"	"total RNA was converted to cDNA usingT7 promoter-linked oligo-d(T), transcribed using T7 RNA polymerase, converted again to cDNA for a second round of amplification using T7 RNA polymerase in the presence of biotinylated ribonucleotides"	"total RNA was converted to cDNA usingT7 promoter-linked oligo-d(T), transcribed using T7 RNA polymerase, converted again to cDNA for a second round of amplification using T7 RNA polymerase in the presence of biotinylated ribonucleotides"	"total RNA was converted to cDNA usingT7 promoter-linked oligo-d(T), transcribed using T7 RNA polymerase, converted again to cDNA for a second round of amplification using T7 RNA polymerase in the presence of biotinylated ribonucleotides"
!Sample_taxid_ch1	"9606"	"9606"	"9606"	"9606"	"9606"	"9606"	"9606"	"9606"	"9606"	"9606"	"9606"	"9606"	"9606"	"9606"	"9606"	"9606"	"9606"	"9606"	"9606"	"9606"	"9606"	"9606"	"9606"	"9606"	"9606"	"9606"	"9606"	"9606"	"9606"	"9606"	"9606"	"9606"	"9606"	"9606"	"9606"	"9606"	"9606"	"9606"	"9606"	"9606"	"9606"	"9606"	"9606"	"9606"	"9606"	"9606"	"9606"	"9606"	"9606"	"9606"	"9606"	"9606"	"9606"	"9606"	"9606"	"9606"	"9606"	"9606"	"9606"	"9606"	"9606"	"9606"	"9606"	"9606"	"9606"	"9606"	"9606"	"9606"	"9606"	"9606"	"9606"	"9606"	"9606"	"9606"	"9606"	"9606"	"9606"	"9606"	"9606"	"9606"	"9606"	"9606"	"9606"	"9606"	"9606"	"9606"	"9606"	"9606"	"9606"	"9606"	"9606"	"9606"	"9606"	"9606"	"9606"	"9606"	"9606"	"9606"	"9606"	"9606"	"9606"	"9606"	"9606"	"9606"	"9606"	"9606"	"9606"	"9606"	"9606"	"9606"	"9606"	"9606"	"9606"	"9606"	"9606"	"9606"	"9606"	"9606"	"9606"	"9606"	"9606"	"9606"	"9606"	"9606"	"9606"	"9606"	"9606"	"9606"
!Sample_hyb_protocol	"At UW-Madison Biotech Center core facilties, according to Affymetrix instructions using Affymetrix Array hybridization stations"	"At UW-Madison Biotech Center core facilties, according to Affymetrix instructions using Affymetrix Array hybridization stations"	"At UW-Madison Biotech Center core facilties, according to Affymetrix instructions using Affymetrix Array hybridization stations"	"At UW-Madison Biotech Center core facilties, according to Affymetrix instructions using Affymetrix Array hybridization stations"	"At UW-Madison Biotech Center core facilties, according to Affymetrix instructions using Affymetrix Array hybridization stations"	"At UW-Madison Biotech Center core facilties, according to Affymetrix instructions using Affymetrix Array hybridization stations"	"At UW-Madison Biotech Center core facilties, according to Affymetrix instructions using Affymetrix Array hybridization stations"	"At UW-Madison Biotech Center core facilties, according to Affymetrix instructions using Affymetrix Array hybridization stations"	"At UW-Madison Biotech Center core facilties, according to Affymetrix instructions using Affymetrix Array hybridization stations"	"At UW-Madison Biotech Center core facilties, according to Affymetrix instructions using Affymetrix Array hybridization stations"	"At UW-Madison Biotech Center core facilties, according to Affymetrix instructions using Affymetrix Array hybridization stations"	"At UW-Madison Biotech Center core facilties, according to Affymetrix instructions using Affymetrix Array hybridization stations"	"At UW-Madison Biotech Center core facilties, according to Affymetrix instructions using Affymetrix Array hybridization stations"	"At UW-Madison Biotech Center core facilties, according to Affymetrix instructions using Affymetrix Array hybridization stations"	"At UW-Madison Biotech Center core facilties, according to Affymetrix instructions using Affymetrix Array hybridization stations"	"At UW-Madison Biotech Center core facilties, according to Affymetrix instructions using Affymetrix Array hybridization stations"	"At UW-Madison Biotech Center core facilties, according to Affymetrix instructions using Affymetrix Array hybridization stations"	"At UW-Madison Biotech Center core facilties, according to Affymetrix instructions using Affymetrix Array hybridization stations"	"At UW-Madison Biotech Center core facilties, according to Affymetrix instructions using Affymetrix Array hybridization stations"	"At UW-Madison Biotech Center core facilties, according to Affymetrix instructions using Affymetrix Array hybridization stations"	"At UW-Madison Biotech Center core facilties, according to Affymetrix instructions using Affymetrix Array hybridization stations"	"At UW-Madison Biotech Center core facilties, according to Affymetrix instructions using Affymetrix Array hybridization stations"	"At UW-Madison Biotech Center core facilties, according to Affymetrix instructions using Affymetrix Array hybridization stations"	"At UW-Madison Biotech Center core facilties, according to Affymetrix instructions using Affymetrix Array hybridization stations"	"At UW-Madison Biotech Center core facilties, according to Affymetrix instructions using Affymetrix Array hybridization stations"	"At UW-Madison Biotech Center core facilties, according to Affymetrix instructions using Affymetrix Array hybridization stations"	"At UW-Madison Biotech Center core facilties, according to Affymetrix instructions using Affymetrix Array hybridization stations"	"At UW-Madison Biotech Center core facilties, according to Affymetrix instructions using Affymetrix Array hybridization stations"	"At UW-Madison Biotech Center core facilties, according to Affymetrix instructions using Affymetrix Array hybridization stations"	"At UW-Madison Biotech Center core facilties, according to Affymetrix instructions using Affymetrix Array hybridization stations"	"At UW-Madison Biotech Center core facilties, according to Affymetrix instructions using Affymetrix Array hybridization stations"	"At UW-Madison Biotech Center core facilties, according to Affymetrix instructions using Affymetrix Array hybridization stations"	"At UW-Madison Biotech Center core facilties, according to Affymetrix instructions using Affymetrix Array hybridization stations"	"At UW-Madison Biotech Center core facilties, according to Affymetrix instructions using Affymetrix Array hybridization stations"	"At UW-Madison Biotech Center core facilties, according to Affymetrix instructions using Affymetrix Array hybridization stations"	"At UW-Madison Biotech Center core facilties, according to Affymetrix instructions using Affymetrix Array hybridization stations"	"At UW-Madison Biotech Center core facilties, according to Affymetrix instructions using Affymetrix Array hybridization stations"	"At UW-Madison Biotech Center core facilties, according to Affymetrix instructions using Affymetrix Array hybridization stations"	"At UW-Madison Biotech Center core facilties, according to Affymetrix instructions using Affymetrix Array hybridization stations"	"At UW-Madison Biotech Center core facilties, according to Affymetrix instructions using Affymetrix Array hybridization stations"	"At UW-Madison Biotech Center core facilties, according to Affymetrix instructions using Affymetrix Array hybridization stations"	"At UW-Madison Biotech Center core facilties, according to Affymetrix instructions using Affymetrix Array hybridization stations"	"At UW-Madison Biotech Center core facilties, according to Affymetrix instructions using Affymetrix Array hybridization stations"	"At UW-Madison Biotech Center core facilties, according to Affymetrix instructions using Affymetrix Array hybridization stations"	"At UW-Madison Biotech Center core facilties, according to Affymetrix instructions using Affymetrix Array hybridization stations"	"At UW-Madison Biotech Center core facilties, according to Affymetrix instructions using Affymetrix Array hybridization stations"	"At UW-Madison Biotech Center core facilties, according to Affymetrix instructions using Affymetrix Array hybridization stations"	"At UW-Madison Biotech Center core facilties, according to Affymetrix instructions using Affymetrix Array hybridization stations"	"At UW-Madison Biotech Center core facilties, according to Affymetrix instructions using Affymetrix Array hybridization stations"	"At UW-Madison Biotech Center core facilties, according to Affymetrix instructions using Affymetrix Array hybridization stations"	"At UW-Madison Biotech Center core facilties, according to Affymetrix instructions using Affymetrix Array hybridization stations"	"At UW-Madison Biotech Center core facilties, according to Affymetrix instructions using Affymetrix Array hybridization stations"	"At UW-Madison Biotech Center core facilties, according to Affymetrix instructions using Affymetrix Array hybridization stations"	"At UW-Madison Biotech Center core facilties, according to Affymetrix instructions using Affymetrix Array hybridization stations"	"At UW-Madison Biotech Center core facilties, according to Affymetrix instructions using Affymetrix Array hybridization stations"	"At UW-Madison Biotech Center core facilties, according to Affymetrix instructions using Affymetrix Array hybridization stations"	"At UW-Madison Biotech Center core facilties, according to Affymetrix instructions using Affymetrix Array hybridization stations"	"At UW-Madison Biotech Center core facilties, according to Affymetrix instructions using Affymetrix Array hybridization stations"	"At UW-Madison Biotech Center core facilties, according to Affymetrix instructions using Affymetrix Array hybridization stations"	"At UW-Madison Biotech Center core facilties, according to Affymetrix instructions using Affymetrix Array hybridization stations"	"At UW-Madison Biotech Center core facilties, according to Affymetrix instructions using Affymetrix Array hybridization stations"	"At UW-Madison Biotech Center core facilties, according to Affymetrix instructions using Affymetrix Array hybridization stations"	"At UW-Madison Biotech Center core facilties, according to Affymetrix instructions using Affymetrix Array hybridization stations"	"At UW-Madison Biotech Center core facilties, according to Affymetrix instructions using Affymetrix Array hybridization stations"	"At UW-Madison Biotech Center core facilties, according to Affymetrix instructions using Affymetrix Array hybridization stations"	"At UW-Madison Biotech Center core facilties, according to Affymetrix instructions using Affymetrix Array hybridization stations"	"At UW-Madison Biotech Center core facilties, according to Affymetrix instructions using Affymetrix Array hybridization stations"	"At UW-Madison Biotech Center core facilties, according to Affymetrix instructions using Affymetrix Array hybridization stations"	"At UW-Madison Biotech Center core facilties, according to Affymetrix instructions using Affymetrix Array hybridization stations"	"At UW-Madison Biotech Center core facilties, according to Affymetrix instructions using Affymetrix Array hybridization stations"	"At UW-Madison Biotech Center core facilties, according to Affymetrix instructions using Affymetrix Array hybridization stations"	"At UW-Madison Biotech Center core facilties, according to Affymetrix instructions using Affymetrix Array hybridization stations"	"At UW-Madison Biotech Center core facilties, according to Affymetrix instructions using Affymetrix Array hybridization stations"	"At UW-Madison Biotech Center core facilties, according to Affymetrix instructions using Affymetrix Array hybridization stations"	"At UW-Madison Biotech Center core facilties, according to Affymetrix instructions using Affymetrix Array hybridization stations"	"At UW-Madison Biotech Center core facilties, according to Affymetrix instructions using Affymetrix Array hybridization stations"	"At UW-Madison Biotech Center core facilties, according to Affymetrix instructions using Affymetrix Array hybridization stations"	"At UW-Madison Biotech Center core facilties, according to Affymetrix instructions using Affymetrix Array hybridization stations"	"At UW-Madison Biotech Center core facilties, according to Affymetrix instructions using Affymetrix Array hybridization stations"	"At UW-Madison Biotech Center core facilties, according to Affymetrix instructions using Affymetrix Array hybridization stations"	"At UW-Madison Biotech Center core facilties, according to Affymetrix instructions using Affymetrix Array hybridization stations"	"At UW-Madison Biotech Center core facilties, according to Affymetrix instructions using Affymetrix Array hybridization stations"	"At UW-Madison Biotech Center core facilties, according to Affymetrix instructions using Affymetrix Array hybridization stations"	"At UW-Madison Biotech Center core facilties, according to Affymetrix instructions using Affymetrix Array hybridization stations"	"At UW-Madison Biotech Center core facilties, according to Affymetrix instructions using Affymetrix Array hybridization stations"	"At UW-Madison Biotech Center core facilties, according to Affymetrix instructions using Affymetrix Array hybridization stations"	"At UW-Madison Biotech Center core facilties, according to Affymetrix instructions using Affymetrix Array hybridization stations"	"At UW-Madison Biotech Center core facilties, according to Affymetrix instructions using Affymetrix Array hybridization stations"	"At UW-Madison Biotech Center core facilties, according to Affymetrix instructions using Affymetrix Array hybridization stations"	"At UW-Madison Biotech Center core facilties, according to Affymetrix instructions using Affymetrix Array hybridization stations"	"At UW-Madison Biotech Center core facilties, according to Affymetrix instructions using Affymetrix Array hybridization stations"	"At UW-Madison Biotech Center core facilties, according to Affymetrix instructions using Affymetrix Array hybridization stations"	"At UW-Madison Biotech Center core facilties, according to Affymetrix instructions using Affymetrix Array hybridization stations"	"At UW-Madison Biotech Center core facilties, according to Affymetrix instructions using Affymetrix Array hybridization stations"	"At UW-Madison Biotech Center core facilties, according to Affymetrix instructions using Affymetrix Array hybridization stations"	"At UW-Madison Biotech Center core facilties, according to Affymetrix instructions using Affymetrix Array hybridization stations"	"At UW-Madison Biotech Center core facilties, according to Affymetrix instructions using Affymetrix Array hybridization stations"	"At UW-Madison Biotech Center core facilties, according to Affymetrix instructions using Affymetrix Array hybridization stations"	"At UW-Madison Biotech Center core facilties, according to Affymetrix instructions using Affymetrix Array hybridization stations"	"At UW-Madison Biotech Center core facilties, according to Affymetrix instructions using Affymetrix Array hybridization stations"	"At UW-Madison Biotech Center core facilties, according to Affymetrix instructions using Affymetrix Array hybridization stations"	"At UW-Madison Biotech Center core facilties, according to Affymetrix instructions using Affymetrix Array hybridization stations"	"At UW-Madison Biotech Center core facilties, according to Affymetrix instructions using Affymetrix Array hybridization stations"	"At UW-Madison Biotech Center core facilties, according to Affymetrix instructions using Affymetrix Array hybridization stations"	"At UW-Madison Biotech Center core facilties, according to Affymetrix instructions using Affymetrix Array hybridization stations"	"At UW-Madison Biotech Center core facilties, according to Affymetrix instructions using Affymetrix Array hybridization stations"	"At UW-Madison Biotech Center core facilties, according to Affymetrix instructions using Affymetrix Array hybridization stations"	"At UW-Madison Biotech Center core facilties, according to Affymetrix instructions using Affymetrix Array hybridization stations"	"At UW-Madison Biotech Center core facilties, according to Affymetrix instructions using Affymetrix Array hybridization stations"	"At UW-Madison Biotech Center core facilties, according to Affymetrix instructions using Affymetrix Array hybridization stations"	"At UW-Madison Biotech Center core facilties, according to Affymetrix instructions using Affymetrix Array hybridization stations"	"At UW-Madison Biotech Center core facilties, according to Affymetrix instructions using Affymetrix Array hybridization stations"	"At UW-Madison Biotech Center core facilties, according to Affymetrix instructions using Affymetrix Array hybridization stations"	"At UW-Madison Biotech Center core facilties, according to Affymetrix instructions using Affymetrix Array hybridization stations"	"At UW-Madison Biotech Center core facilties, according to Affymetrix instructions using Affymetrix Array hybridization stations"	"At UW-Madison Biotech Center core facilties, according to Affymetrix instructions using Affymetrix Array hybridization stations"	"At UW-Madison Biotech Center core facilties, according to Affymetrix instructions using Affymetrix Array hybridization stations"	"At UW-Madison Biotech Center core facilties, according to Affymetrix instructions using Affymetrix Array hybridization stations"	"At UW-Madison Biotech Center core facilties, according to Affymetrix instructions using Affymetrix Array hybridization stations"	"At UW-Madison Biotech Center core facilties, according to Affymetrix instructions using Affymetrix Array hybridization stations"	"At UW-Madison Biotech Center core facilties, according to Affymetrix instructions using Affymetrix Array hybridization stations"	"At UW-Madison Biotech Center core facilties, according to Affymetrix instructions using Affymetrix Array hybridization stations"	"At UW-Madison Biotech Center core facilties, according to Affymetrix instructions using Affymetrix Array hybridization stations"	"At UW-Madison Biotech Center core facilties, according to Affymetrix instructions using Affymetrix Array hybridization stations"	"At UW-Madison Biotech Center core facilties, according to Affymetrix instructions using Affymetrix Array hybridization stations"	"At UW-Madison Biotech Center core facilties, according to Affymetrix instructions using Affymetrix Array hybridization stations"	"At UW-Madison Biotech Center core facilties, according to Affymetrix instructions using Affymetrix Array hybridization stations"	"At UW-Madison Biotech Center core facilties, according to Affymetrix instructions using Affymetrix Array hybridization stations"
!Sample_scan_protocol	"Gene Array Scanner at UW-Madison Biotech Center core facilties"	"Gene Array Scanner at UW-Madison Biotech Center core facilties"	"Gene Array Scanner at UW-Madison Biotech Center core facilties"	"Gene Array Scanner at UW-Madison Biotech Center core facilties"	"Gene Array Scanner at UW-Madison Biotech Center core facilties"	"Gene Array Scanner at UW-Madison Biotech Center core facilties"	"Gene Array Scanner at UW-Madison Biotech Center core facilties"	"Gene Array Scanner at UW-Madison Biotech Center core facilties"	"Gene Array Scanner at UW-Madison Biotech Center core facilties"	"Gene Array Scanner at UW-Madison Biotech Center core facilties"	"Gene Array Scanner at UW-Madison Biotech Center core facilties"	"Gene Array Scanner at UW-Madison Biotech Center core facilties"	"Gene Array Scanner at UW-Madison Biotech Center core facilties"	"Gene Array Scanner at UW-Madison Biotech Center core facilties"	"Gene Array Scanner at UW-Madison Biotech Center core facilties"	"Gene Array Scanner at UW-Madison Biotech Center core facilties"	"Gene Array Scanner at UW-Madison Biotech Center core facilties"	"Gene Array Scanner at UW-Madison Biotech Center core facilties"	"Gene Array Scanner at UW-Madison Biotech Center core facilties"	"Gene Array Scanner at UW-Madison Biotech Center core facilties"	"Gene Array Scanner at UW-Madison Biotech Center core facilties"	"Gene Array Scanner at UW-Madison Biotech Center core facilties"	"Gene Array Scanner at UW-Madison Biotech Center core facilties"	"Gene Array Scanner at UW-Madison Biotech Center core facilties"	"Gene Array Scanner at UW-Madison Biotech Center core facilties"	"Gene Array Scanner at UW-Madison Biotech Center core facilties"	"Gene Array Scanner at UW-Madison Biotech Center core facilties"	"Gene Array Scanner at UW-Madison Biotech Center core facilties"	"Gene Array Scanner at UW-Madison Biotech Center core facilties"	"Gene Array Scanner at UW-Madison Biotech Center core facilties"	"Gene Array Scanner at UW-Madison Biotech Center core facilties"	"Gene Array Scanner at UW-Madison Biotech Center core facilties"	"Gene Array Scanner at UW-Madison Biotech Center core facilties"	"Gene Array Scanner at UW-Madison Biotech Center core facilties"	"Gene Array Scanner at UW-Madison Biotech Center core facilties"	"Gene Array Scanner at UW-Madison Biotech Center core facilties"	"Gene Array Scanner at UW-Madison Biotech Center core facilties"	"Gene Array Scanner at UW-Madison Biotech Center core facilties"	"Gene Array Scanner at UW-Madison Biotech Center core facilties"	"Gene Array Scanner at UW-Madison Biotech Center core facilties"	"Gene Array Scanner at UW-Madison Biotech Center core facilties"	"Gene Array Scanner at UW-Madison Biotech Center core facilties"	"Gene Array Scanner at UW-Madison Biotech Center core facilties"	"Gene Array Scanner at UW-Madison Biotech Center core facilties"	"Gene Array Scanner at UW-Madison Biotech Center core facilties"	"Gene Array Scanner at UW-Madison Biotech Center core facilties"	"Gene Array Scanner at UW-Madison Biotech Center core facilties"	"Gene Array Scanner at UW-Madison Biotech Center core facilties"	"Gene Array Scanner at UW-Madison Biotech Center core facilties"	"Gene Array Scanner at UW-Madison Biotech Center core facilties"	"Gene Array Scanner at UW-Madison Biotech Center core facilties"	"Gene Array Scanner at UW-Madison Biotech Center core facilties"	"Gene Array Scanner at UW-Madison Biotech Center core facilties"	"Gene Array Scanner at UW-Madison Biotech Center core facilties"	"Gene Array Scanner at UW-Madison Biotech Center core facilties"	"Gene Array Scanner at UW-Madison Biotech Center core facilties"	"Gene Array Scanner at UW-Madison Biotech Center core facilties"	"Gene Array Scanner at UW-Madison Biotech Center core facilties"	"Gene Array Scanner at UW-Madison Biotech Center core facilties"	"Gene Array Scanner at UW-Madison Biotech Center core facilties"	"Gene Array Scanner at UW-Madison Biotech Center core facilties"	"Gene Array Scanner at UW-Madison Biotech Center core facilties"	"Gene Array Scanner at UW-Madison Biotech Center core facilties"	"Gene Array Scanner at UW-Madison Biotech Center core facilties"	"Gene Array Scanner at UW-Madison Biotech Center core facilties"	"Gene Array Scanner at UW-Madison Biotech Center core facilties"	"Gene Array Scanner at UW-Madison Biotech Center core facilties"	"Gene Array Scanner at UW-Madison Biotech Center core facilties"	"Gene Array Scanner at UW-Madison Biotech Center core facilties"	"Gene Array Scanner at UW-Madison Biotech Center core facilties"	"Gene Array Scanner at UW-Madison Biotech Center core facilties"	"Gene Array Scanner at UW-Madison Biotech Center core facilties"	"Gene Array Scanner at UW-Madison Biotech Center core facilties"	"Gene Array Scanner at UW-Madison Biotech Center core facilties"	"Gene Array Scanner at UW-Madison Biotech Center core facilties"	"Gene Array Scanner at UW-Madison Biotech Center core facilties"	"Gene Array Scanner at UW-Madison Biotech Center core facilties"	"Gene Array Scanner at UW-Madison Biotech Center core facilties"	"Gene Array Scanner at UW-Madison Biotech Center core facilties"	"Gene Array Scanner at UW-Madison Biotech Center core facilties"	"Gene Array Scanner at UW-Madison Biotech Center core facilties"	"Gene Array Scanner at UW-Madison Biotech Center core facilties"	"Gene Array Scanner at UW-Madison Biotech Center core facilties"	"Gene Array Scanner at UW-Madison Biotech Center core facilties"	"Gene Array Scanner at UW-Madison Biotech Center core facilties"	"Gene Array Scanner at UW-Madison Biotech Center core facilties"	"Gene Array Scanner at UW-Madison Biotech Center core facilties"	"Gene Array Scanner at UW-Madison Biotech Center core facilties"	"Gene Array Scanner at UW-Madison Biotech Center core facilties"	"Gene Array Scanner at UW-Madison Biotech Center core facilties"	"Gene Array Scanner at UW-Madison Biotech Center core facilties"	"Gene Array Scanner at UW-Madison Biotech Center core facilties"	"Gene Array Scanner at UW-Madison Biotech Center core facilties"	"Gene Array Scanner at UW-Madison Biotech Center core facilties"	"Gene Array Scanner at UW-Madison Biotech Center core facilties"	"Gene Array Scanner at UW-Madison Biotech Center core facilties"	"Gene Array Scanner at UW-Madison Biotech Center core facilties"	"Gene Array Scanner at UW-Madison Biotech Center core facilties"	"Gene Array Scanner at UW-Madison Biotech Center core facilties"	"Gene Array Scanner at UW-Madison Biotech Center core facilties"	"Gene Array Scanner at UW-Madison Biotech Center core facilties"	"Gene Array Scanner at UW-Madison Biotech Center core facilties"	"Gene Array Scanner at UW-Madison Biotech Center core facilties"	"Gene Array Scanner at UW-Madison Biotech Center core facilties"	"Gene Array Scanner at UW-Madison Biotech Center core facilties"	"Gene Array Scanner at UW-Madison Biotech Center core facilties"	"Gene Array Scanner at UW-Madison Biotech Center core facilties"	"Gene Array Scanner at UW-Madison Biotech Center core facilties"	"Gene Array Scanner at UW-Madison Biotech Center core facilties"	"Gene Array Scanner at UW-Madison Biotech Center core facilties"	"Gene Array Scanner at UW-Madison Biotech Center core facilties"	"Gene Array Scanner at UW-Madison Biotech Center core facilties"	"Gene Array Scanner at UW-Madison Biotech Center core facilties"	"Gene Array Scanner at UW-Madison Biotech Center core facilties"	"Gene Array Scanner at UW-Madison Biotech Center core facilties"	"Gene Array Scanner at UW-Madison Biotech Center core facilties"	"Gene Array Scanner at UW-Madison Biotech Center core facilties"	"Gene Array Scanner at UW-Madison Biotech Center core facilties"	"Gene Array Scanner at UW-Madison Biotech Center core facilties"	"Gene Array Scanner at UW-Madison Biotech Center core facilties"	"Gene Array Scanner at UW-Madison Biotech Center core facilties"	"Gene Array Scanner at UW-Madison Biotech Center core facilties"	"Gene Array Scanner at UW-Madison Biotech Center core facilties"	"Gene Array Scanner at UW-Madison Biotech Center core facilties"	"Gene Array Scanner at UW-Madison Biotech Center core facilties"	"Gene Array Scanner at UW-Madison Biotech Center core facilties"	"Gene Array Scanner at UW-Madison Biotech Center core facilties"	"Gene Array Scanner at UW-Madison Biotech Center core facilties"
!Sample_description	"gene expression data from epithelium"	"gene expression data from epithelium"	"gene expression data from epithelium"	"gene expression data from epithelium"	"gene expression data from epithelium"	"gene expression data from epithelium"	"gene expression data from epithelium"	"gene expression data from epithelium"	"gene expression data from epithelium"	"gene expression data from epithelium"	"gene expression data from epithelium"	"gene expression data from epithelium"	"gene expression data from epithelium"	"gene expression data from epithelium"	"gene expression data from epithelium"	"gene expression data from epithelium"	"gene expression data from epithelium"	"gene expression data from epithelium"	"gene expression data from epithelium"	"gene expression data from epithelium"	"gene expression data from epithelium"	"gene expression data from epithelium"	"gene expression data from epithelium"	"gene expression data from epithelium"	"gene expression data from epithelium"	"gene expression data from epithelium"	"gene expression data from epithelium"	"gene expression data from epithelium"	"gene expression data from epithelium"	"gene expression data from epithelium"	"gene expression data from epithelium"	"gene expression data from epithelium"	"gene expression data from epithelium"	"gene expression data from epithelium"	"gene expression data from epithelium"	"gene expression data from epithelium"	"gene expression data from epithelium"	"gene expression data from epithelium"	"gene expression data from epithelium"	"gene expression data from epithelium"	"gene expression data from epithelium"	"gene expression data from epithelium"	"gene expression data from epithelium"	"gene expression data from epithelium"	"gene expression data from epithelium"	"gene expression data from epithelium"	"gene expression data from epithelium"	"gene expression data from epithelium"	"gene expression data from epithelium"	"gene expression data from epithelium"	"gene expression data from epithelium"	"gene expression data from epithelium"	"gene expression data from epithelium"	"gene expression data from epithelium"	"gene expression data from epithelium"	"gene expression data from epithelium"	"gene expression data from epithelium"	"gene expression data from epithelium"	"gene expression data from epithelium"	"gene expression data from epithelium"	"gene expression data from epithelium"	"gene expression data from epithelium"	"gene expression data from epithelium"	"gene expression data from epithelium"	"gene expression data from epithelium"	"gene expression data from epithelium"	"gene expression data from epithelium"	"gene expression data from epithelium"	"gene expression data from epithelium"	"gene expression data from epithelium"	"gene expression data from epithelium"	"gene expression data from epithelium"	"gene expression data from epithelium"	"gene expression data from epithelium"	"gene expression data from epithelium"	"gene expression data from epithelium"	"gene expression data from epithelium"	"gene expression data from epithelium"	"gene expression data from epithelium"	"gene expression data from epithelium"	"gene expression data from epithelium"	"gene expression data from epithelium"	"gene expression data from epithelium"	"gene expression data from epithelium"	"gene expression data from epithelium"	"gene expression data from epithelium"	"gene expression data from epithelium"	"gene expression data from epithelium"	"gene expression data from epithelium"	"gene expression data from epithelium"	"gene expression data from epithelium"	"gene expression data from epithelium"	"gene expression data from epithelium"	"gene expression data from epithelium"	"gene expression data from epithelium"	"gene expression data from epithelium"	"gene expression data from epithelium"	"gene expression data from epithelium"	"gene expression data from epithelium"	"gene expression data from epithelium"	"gene expression data from epithelium"	"gene expression data from epithelium"	"gene expression data from epithelium"	"gene expression data from epithelium"	"gene expression data from epithelium"	"gene expression data from epithelium"	"gene expression data from epithelium"	"gene expression data from epithelium"	"gene expression data from epithelium"	"gene expression data from epithelium"	"gene expression data from epithelium"	"gene expression data from epithelium"	"gene expression data from epithelium"	"gene expression data from epithelium"	"gene expression data from epithelium"	"gene expression data from epithelium"	"gene expression data from epithelium"	"gene expression data from epithelium"	"gene expression data from epithelium"	"gene expression data from epithelium"	"gene expression data from epithelium"	"gene expression data from epithelium"	"gene expression data from epithelium"	"gene expression data from epithelium"	"gene expression data from epithelium"	"gene expression data from epithelium"	"gene expression data from epithelium"	"gene expression data from epithelium"
!Sample_data_processing	"GC-RMA"	"GC-RMA"	"GC-RMA"	"GC-RMA"	"GC-RMA"	"GC-RMA"	"GC-RMA"	"GC-RMA"	"GC-RMA"	"GC-RMA"	"GC-RMA"	"GC-RMA"	"GC-RMA"	"GC-RMA"	"GC-RMA"	"GC-RMA"	"GC-RMA"	"GC-RMA"	"GC-RMA"	"GC-RMA"	"GC-RMA"	"GC-RMA"	"GC-RMA"	"GC-RMA"	"GC-RMA"	"GC-RMA"	"GC-RMA"	"GC-RMA"	"GC-RMA"	"GC-RMA"	"GC-RMA"	"GC-RMA"	"GC-RMA"	"GC-RMA"	"GC-RMA"	"GC-RMA"	"GC-RMA"	"GC-RMA"	"GC-RMA"	"GC-RMA"	"GC-RMA"	"GC-RMA"	"GC-RMA"	"GC-RMA"	"GC-RMA"	"GC-RMA"	"GC-RMA"	"GC-RMA"	"GC-RMA"	"GC-RMA"	"GC-RMA"	"GC-RMA"	"GC-RMA"	"GC-RMA"	"GC-RMA"	"GC-RMA"	"GC-RMA"	"GC-RMA"	"GC-RMA"	"GC-RMA"	"GC-RMA"	"GC-RMA"	"GC-RMA"	"GC-RMA"	"GC-RMA"	"GC-RMA"	"GC-RMA"	"GC-RMA"	"GC-RMA"	"GC-RMA"	"GC-RMA"	"GC-RMA"	"GC-RMA"	"GC-RMA"	"GC-RMA"	"GC-RMA"	"GC-RMA"	"GC-RMA"	"GC-RMA"	"GC-RMA"	"GC-RMA"	"GC-RMA"	"GC-RMA"	"GC-RMA"	"GC-RMA"	"GC-RMA"	"GC-RMA"	"GC-RMA"	"GC-RMA"	"GC-RMA"	"GC-RMA"	"GC-RMA"	"GC-RMA"	"GC-RMA"	"GC-RMA"	"GC-RMA"	"GC-RMA"	"GC-RMA"	"GC-RMA"	"GC-RMA"	"GC-RMA"	"GC-RMA"	"GC-RMA"	"GC-RMA"	"GC-RMA"	"GC-RMA"	"GC-RMA"	"GC-RMA"	"GC-RMA"	"GC-RMA"	"GC-RMA"	"GC-RMA"	"GC-RMA"	"GC-RMA"	"GC-RMA"	"GC-RMA"	"GC-RMA"	"GC-RMA"	"GC-RMA"	"GC-RMA"	"GC-RMA"	"GC-RMA"	"GC-RMA"	"GC-RMA"	"GC-RMA"	"GC-RMA"	"GC-RMA"	"GC-RMA"
!Sample_platform_id	"GPL570"	"GPL570"	"GPL570"	"GPL570"	"GPL570"	"GPL570"	"GPL570"	"GPL570"	"GPL570"	"GPL570"	"GPL570"	"GPL570"	"GPL570"	"GPL570"	"GPL570"	"GPL570"	"GPL570"	"GPL570"	"GPL570"	"GPL570"	"GPL570"	"GPL570"	"GPL570"	"GPL570"	"GPL570"	"GPL570"	"GPL570"	"GPL570"	"GPL570"	"GPL570"	"GPL570"	"GPL570"	"GPL570"	"GPL570"	"GPL570"	"GPL570"	"GPL570"	"GPL570"	"GPL570"	"GPL570"	"GPL570"	"GPL570"	"GPL570"	"GPL570"	"GPL570"	"GPL570"	"GPL570"	"GPL570"	"GPL570"	"GPL570"	"GPL570"	"GPL570"	"GPL570"	"GPL570"	"GPL570"	"GPL570"	"GPL570"	"GPL570"	"GPL570"	"GPL570"	"GPL570"	"GPL570"	"GPL570"	"GPL570"	"GPL570"	"GPL570"	"GPL570"	"GPL570"	"GPL570"	"GPL570"	"GPL570"	"GPL570"	"GPL570"	"GPL570"	"GPL570"	"GPL570"	"GPL570"	"GPL570"	"GPL570"	"GPL570"	"GPL570"	"GPL570"	"GPL570"	"GPL570"	"GPL570"	"GPL570"	"GPL570"	"GPL570"	"GPL570"	"GPL570"	"GPL570"	"GPL570"	"GPL570"	"GPL570"	"GPL570"	"GPL570"	"GPL570"	"GPL570"	"GPL570"	"GPL570"	"GPL570"	"GPL570"	"GPL570"	"GPL570"	"GPL570"	"GPL570"	"GPL570"	"GPL570"	"GPL570"	"GPL570"	"GPL570"	"GPL570"	"GPL570"	"GPL570"	"GPL570"	"GPL570"	"GPL570"	"GPL570"	"GPL570"	"GPL570"	"GPL570"	"GPL570"	"GPL570"	"GPL570"	"GPL570"	"GPL570"	"GPL570"	"GPL570"
!Sample_contact_name	"Johan,,den Boon"	"Johan,,den Boon"	"Johan,,den Boon"	"Johan,,den Boon"	"Johan,,den Boon"	"Johan,,den Boon"	"Johan,,den Boon"	"Johan,,den Boon"	"Johan,,den Boon"	"Johan,,den Boon"	"Johan,,den Boon"	"Johan,,den Boon"	"Johan,,den Boon"	"Johan,,den Boon"	"Johan,,den Boon"	"Johan,,den Boon"	"Johan,,den Boon"	"Johan,,den Boon"	"Johan,,den Boon"	"Johan,,den Boon"	"Johan,,den Boon"	"Johan,,den Boon"	"Johan,,den Boon"	"Johan,,den Boon"	"Johan,,den Boon"	"Johan,,den Boon"	"Johan,,den Boon"	"Johan,,den Boon"	"Johan,,den Boon"	"Johan,,den Boon"	"Johan,,den Boon"	"Johan,,den Boon"	"Johan,,den Boon"	"Johan,,den Boon"	"Johan,,den Boon"	"Johan,,den Boon"	"Johan,,den Boon"	"Johan,,den Boon"	"Johan,,den Boon"	"Johan,,den Boon"	"Johan,,den Boon"	"Johan,,den Boon"	"Johan,,den Boon"	"Johan,,den Boon"	"Johan,,den Boon"	"Johan,,den Boon"	"Johan,,den Boon"	"Johan,,den Boon"	"Johan,,den Boon"	"Johan,,den Boon"	"Johan,,den Boon"	"Johan,,den Boon"	"Johan,,den Boon"	"Johan,,den Boon"	"Johan,,den Boon"	"Johan,,den Boon"	"Johan,,den Boon"	"Johan,,den Boon"	"Johan,,den Boon"	"Johan,,den Boon"	"Johan,,den Boon"	"Johan,,den Boon"	"Johan,,den Boon"	"Johan,,den Boon"	"Johan,,den Boon"	"Johan,,den Boon"	"Johan,,den Boon"	"Johan,,den Boon"	"Johan,,den Boon"	"Johan,,den Boon"	"Johan,,den Boon"	"Johan,,den Boon"	"Johan,,den Boon"	"Johan,,den Boon"	"Johan,,den Boon"	"Johan,,den Boon"	"Johan,,den Boon"	"Johan,,den Boon"	"Johan,,den Boon"	"Johan,,den Boon"	"Johan,,den Boon"	"Johan,,den Boon"	"Johan,,den Boon"	"Johan,,den Boon"	"Johan,,den Boon"	"Johan,,den Boon"	"Johan,,den Boon"	"Johan,,den Boon"	"Johan,,den Boon"	"Johan,,den Boon"	"Johan,,den Boon"	"Johan,,den Boon"	"Johan,,den Boon"	"Johan,,den Boon"	"Johan,,den Boon"	"Johan,,den Boon"	"Johan,,den Boon"	"Johan,,den Boon"	"Johan,,den Boon"	"Johan,,den Boon"	"Johan,,den Boon"	"Johan,,den Boon"	"Johan,,den Boon"	"Johan,,den Boon"	"Johan,,den Boon"	"Johan,,den Boon"	"Johan,,den Boon"	"Johan,,den Boon"	"Johan,,den Boon"	"Johan,,den Boon"	"Johan,,den Boon"	"Johan,,den Boon"	"Johan,,den Boon"	"Johan,,den Boon"	"Johan,,den Boon"	"Johan,,den Boon"	"Johan,,den Boon"	"Johan,,den Boon"	"Johan,,den Boon"	"Johan,,den Boon"	"Johan,,den Boon"	"Johan,,den Boon"	"Johan,,den Boon"	"Johan,,den Boon"	"Johan,,den Boon"	"Johan,,den Boon"	"Johan,,den Boon"	"Johan,,den Boon"
!Sample_contact_email	"jdenboon@morgridge.org"	"jdenboon@morgridge.org"	"jdenboon@morgridge.org"	"jdenboon@morgridge.org"	"jdenboon@morgridge.org"	"jdenboon@morgridge.org"	"jdenboon@morgridge.org"	"jdenboon@morgridge.org"	"jdenboon@morgridge.org"	"jdenboon@morgridge.org"	"jdenboon@morgridge.org"	"jdenboon@morgridge.org"	"jdenboon@morgridge.org"	"jdenboon@morgridge.org"	"jdenboon@morgridge.org"	"jdenboon@morgridge.org"	"jdenboon@morgridge.org"	"jdenboon@morgridge.org"	"jdenboon@morgridge.org"	"jdenboon@morgridge.org"	"jdenboon@morgridge.org"	"jdenboon@morgridge.org"	"jdenboon@morgridge.org"	"jdenboon@morgridge.org"	"jdenboon@morgridge.org"	"jdenboon@morgridge.org"	"jdenboon@morgridge.org"	"jdenboon@morgridge.org"	"jdenboon@morgridge.org"	"jdenboon@morgridge.org"	"jdenboon@morgridge.org"	"jdenboon@morgridge.org"	"jdenboon@morgridge.org"	"jdenboon@morgridge.org"	"jdenboon@morgridge.org"	"jdenboon@morgridge.org"	"jdenboon@morgridge.org"	"jdenboon@morgridge.org"	"jdenboon@morgridge.org"	"jdenboon@morgridge.org"	"jdenboon@morgridge.org"	"jdenboon@morgridge.org"	"jdenboon@morgridge.org"	"jdenboon@morgridge.org"	"jdenboon@morgridge.org"	"jdenboon@morgridge.org"	"jdenboon@morgridge.org"	"jdenboon@morgridge.org"	"jdenboon@morgridge.org"	"jdenboon@morgridge.org"	"jdenboon@morgridge.org"	"jdenboon@morgridge.org"	"jdenboon@morgridge.org"	"jdenboon@morgridge.org"	"jdenboon@morgridge.org"	"jdenboon@morgridge.org"	"jdenboon@morgridge.org"	"jdenboon@morgridge.org"	"jdenboon@morgridge.org"	"jdenboon@morgridge.org"	"jdenboon@morgridge.org"	"jdenboon@morgridge.org"	"jdenboon@morgridge.org"	"jdenboon@morgridge.org"	"jdenboon@morgridge.org"	"jdenboon@morgridge.org"	"jdenboon@morgridge.org"	"jdenboon@morgridge.org"	"jdenboon@morgridge.org"	"jdenboon@morgridge.org"	"jdenboon@morgridge.org"	"jdenboon@morgridge.org"	"jdenboon@morgridge.org"	"jdenboon@morgridge.org"	"jdenboon@morgridge.org"	"jdenboon@morgridge.org"	"jdenboon@morgridge.org"	"jdenboon@morgridge.org"	"jdenboon@morgridge.org"	"jdenboon@morgridge.org"	"jdenboon@morgridge.org"	"jdenboon@morgridge.org"	"jdenboon@morgridge.org"	"jdenboon@morgridge.org"	"jdenboon@morgridge.org"	"jdenboon@morgridge.org"	"jdenboon@morgridge.org"	"jdenboon@morgridge.org"	"jdenboon@morgridge.org"	"jdenboon@morgridge.org"	"jdenboon@morgridge.org"	"jdenboon@morgridge.org"	"jdenboon@morgridge.org"	"jdenboon@morgridge.org"	"jdenboon@morgridge.org"	"jdenboon@morgridge.org"	"jdenboon@morgridge.org"	"jdenboon@morgridge.org"	"jdenboon@morgridge.org"	"jdenboon@morgridge.org"	"jdenboon@morgridge.org"	"jdenboon@morgridge.org"	"jdenboon@morgridge.org"	"jdenboon@morgridge.org"	"jdenboon@morgridge.org"	"jdenboon@morgridge.org"	"jdenboon@morgridge.org"	"jdenboon@morgridge.org"	"jdenboon@morgridge.org"	"jdenboon@morgridge.org"	"jdenboon@morgridge.org"	"jdenboon@morgridge.org"	"jdenboon@morgridge.org"	"jdenboon@morgridge.org"	"jdenboon@morgridge.org"	"jdenboon@morgridge.org"	"jdenboon@morgridge.org"	"jdenboon@morgridge.org"	"jdenboon@morgridge.org"	"jdenboon@morgridge.org"	"jdenboon@morgridge.org"	"jdenboon@morgridge.org"	"jdenboon@morgridge.org"	"jdenboon@morgridge.org"	"jdenboon@morgridge.org"	"jdenboon@morgridge.org"	"jdenboon@morgridge.org"	"jdenboon@morgridge.org"
!Sample_contact_department	"Virology"	"Virology"	"Virology"	"Virology"	"Virology"	"Virology"	"Virology"	"Virology"	"Virology"	"Virology"	"Virology"	"Virology"	"Virology"	"Virology"	"Virology"	"Virology"	"Virology"	"Virology"	"Virology"	"Virology"	"Virology"	"Virology"	"Virology"	"Virology"	"Virology"	"Virology"	"Virology"	"Virology"	"Virology"	"Virology"	"Virology"	"Virology"	"Virology"	"Virology"	"Virology"	"Virology"	"Virology"	"Virology"	"Virology"	"Virology"	"Virology"	"Virology"	"Virology"	"Virology"	"Virology"	"Virology"	"Virology"	"Virology"	"Virology"	"Virology"	"Virology"	"Virology"	"Virology"	"Virology"	"Virology"	"Virology"	"Virology"	"Virology"	"Virology"	"Virology"	"Virology"	"Virology"	"Virology"	"Virology"	"Virology"	"Virology"	"Virology"	"Virology"	"Virology"	"Virology"	"Virology"	"Virology"	"Virology"	"Virology"	"Virology"	"Virology"	"Virology"	"Virology"	"Virology"	"Virology"	"Virology"	"Virology"	"Virology"	"Virology"	"Virology"	"Virology"	"Virology"	"Virology"	"Virology"	"Virology"	"Virology"	"Virology"	"Virology"	"Virology"	"Virology"	"Virology"	"Virology"	"Virology"	"Virology"	"Virology"	"Virology"	"Virology"	"Virology"	"Virology"	"Virology"	"Virology"	"Virology"	"Virology"	"Virology"	"Virology"	"Virology"	"Virology"	"Virology"	"Virology"	"Virology"	"Virology"	"Virology"	"Virology"	"Virology"	"Virology"	"Virology"	"Virology"	"Virology"	"Virology"	"Virology"	"Virology"	"Virology"	"Virology"
!Sample_contact_institute	"Morgridge Institute for Research"	"Morgridge Institute for Research"	"Morgridge Institute for Research"	"Morgridge Institute for Research"	"Morgridge Institute for Research"	"Morgridge Institute for Research"	"Morgridge Institute for Research"	"Morgridge Institute for Research"	"Morgridge Institute for Research"	"Morgridge Institute for Research"	"Morgridge Institute for Research"	"Morgridge Institute for Research"	"Morgridge Institute for Research"	"Morgridge Institute for Research"	"Morgridge Institute for Research"	"Morgridge Institute for Research"	"Morgridge Institute for Research"	"Morgridge Institute for Research"	"Morgridge Institute for Research"	"Morgridge Institute for Research"	"Morgridge Institute for Research"	"Morgridge Institute for Research"	"Morgridge Institute for Research"	"Morgridge Institute for Research"	"Morgridge Institute for Research"	"Morgridge Institute for Research"	"Morgridge Institute for Research"	"Morgridge Institute for Research"	"Morgridge Institute for Research"	"Morgridge Institute for Research"	"Morgridge Institute for Research"	"Morgridge Institute for Research"	"Morgridge Institute for Research"	"Morgridge Institute for Research"	"Morgridge Institute for Research"	"Morgridge Institute for Research"	"Morgridge Institute for Research"	"Morgridge Institute for Research"	"Morgridge Institute for Research"	"Morgridge Institute for Research"	"Morgridge Institute for Research"	"Morgridge Institute for Research"	"Morgridge Institute for Research"	"Morgridge Institute for Research"	"Morgridge Institute for Research"	"Morgridge Institute for Research"	"Morgridge Institute for Research"	"Morgridge Institute for Research"	"Morgridge Institute for Research"	"Morgridge Institute for Research"	"Morgridge Institute for Research"	"Morgridge Institute for Research"	"Morgridge Institute for Research"	"Morgridge Institute for Research"	"Morgridge Institute for Research"	"Morgridge Institute for Research"	"Morgridge Institute for Research"	"Morgridge Institute for Research"	"Morgridge Institute for Research"	"Morgridge Institute for Research"	"Morgridge Institute for Research"	"Morgridge Institute for Research"	"Morgridge Institute for Research"	"Morgridge Institute for Research"	"Morgridge Institute for Research"	"Morgridge Institute for Research"	"Morgridge Institute for Research"	"Morgridge Institute for Research"	"Morgridge Institute for Research"	"Morgridge Institute for Research"	"Morgridge Institute for Research"	"Morgridge Institute for Research"	"Morgridge Institute for Research"	"Morgridge Institute for Research"	"Morgridge Institute for Research"	"Morgridge Institute for Research"	"Morgridge Institute for Research"	"Morgridge Institute for Research"	"Morgridge Institute for Research"	"Morgridge Institute for Research"	"Morgridge Institute for Research"	"Morgridge Institute for Research"	"Morgridge Institute for Research"	"Morgridge Institute for Research"	"Morgridge Institute for Research"	"Morgridge Institute for Research"	"Morgridge Institute for Research"	"Morgridge Institute for Research"	"Morgridge Institute for Research"	"Morgridge Institute for Research"	"Morgridge Institute for Research"	"Morgridge Institute for Research"	"Morgridge Institute for Research"	"Morgridge Institute for Research"	"Morgridge Institute for Research"	"Morgridge Institute for Research"	"Morgridge Institute for Research"	"Morgridge Institute for Research"	"Morgridge Institute for Research"	"Morgridge Institute for Research"	"Morgridge Institute for Research"	"Morgridge Institute for Research"	"Morgridge Institute for Research"	"Morgridge Institute for Research"	"Morgridge Institute for Research"	"Morgridge Institute for Research"	"Morgridge Institute for Research"	"Morgridge Institute for Research"	"Morgridge Institute for Research"	"Morgridge Institute for Research"	"Morgridge Institute for Research"	"Morgridge Institute for Research"	"Morgridge Institute for Research"	"Morgridge Institute for Research"	"Morgridge Institute for Research"	"Morgridge Institute for Research"	"Morgridge Institute for Research"	"Morgridge Institute for Research"	"Morgridge Institute for Research"	"Morgridge Institute for Research"	"Morgridge Institute for Research"	"Morgridge Institute for Research"	"Morgridge Institute for Research"	"Morgridge Institute for Research"	"Morgridge Institute for Research"	"Morgridge Institute for Research"	"Morgridge Institute for Research"	"Morgridge Institute for Research"
!Sample_contact_address	"330 North Orchard Street"	"330 North Orchard Street"	"330 North Orchard Street"	"330 North Orchard Street"	"330 North Orchard Street"	"330 North Orchard Street"	"330 North Orchard Street"	"330 North Orchard Street"	"330 North Orchard Street"	"330 North Orchard Street"	"330 North Orchard Street"	"330 North Orchard Street"	"330 North Orchard Street"	"330 North Orchard Street"	"330 North Orchard Street"	"330 North Orchard Street"	"330 North Orchard Street"	"330 North Orchard Street"	"330 North Orchard Street"	"330 North Orchard Street"	"330 North Orchard Street"	"330 North Orchard Street"	"330 North Orchard Street"	"330 North Orchard Street"	"330 North Orchard Street"	"330 North Orchard Street"	"330 North Orchard Street"	"330 North Orchard Street"	"330 North Orchard Street"	"330 North Orchard Street"	"330 North Orchard Street"	"330 North Orchard Street"	"330 North Orchard Street"	"330 North Orchard Street"	"330 North Orchard Street"	"330 North Orchard Street"	"330 North Orchard Street"	"330 North Orchard Street"	"330 North Orchard Street"	"330 North Orchard Street"	"330 North Orchard Street"	"330 North Orchard Street"	"330 North Orchard Street"	"330 North Orchard Street"	"330 North Orchard Street"	"330 North Orchard Street"	"330 North Orchard Street"	"330 North Orchard Street"	"330 North Orchard Street"	"330 North Orchard Street"	"330 North Orchard Street"	"330 North Orchard Street"	"330 North Orchard Street"	"330 North Orchard Street"	"330 North Orchard Street"	"330 North Orchard Street"	"330 North Orchard Street"	"330 North Orchard Street"	"330 North Orchard Street"	"330 North Orchard Street"	"330 North Orchard Street"	"330 North Orchard Street"	"330 North Orchard Street"	"330 North Orchard Street"	"330 North Orchard Street"	"330 North Orchard Street"	"330 North Orchard Street"	"330 North Orchard Street"	"330 North Orchard Street"	"330 North Orchard Street"	"330 North Orchard Street"	"330 North Orchard Street"	"330 North Orchard Street"	"330 North Orchard Street"	"330 North Orchard Street"	"330 North Orchard Street"	"330 North Orchard Street"	"330 North Orchard Street"	"330 North Orchard Street"	"330 North Orchard Street"	"330 North Orchard Street"	"330 North Orchard Street"	"330 North Orchard Street"	"330 North Orchard Street"	"330 North Orchard Street"	"330 North Orchard Street"	"330 North Orchard Street"	"330 North Orchard Street"	"330 North Orchard Street"	"330 North Orchard Street"	"330 North Orchard Street"	"330 North Orchard Street"	"330 North Orchard Street"	"330 North Orchard Street"	"330 North Orchard Street"	"330 North Orchard Street"	"330 North Orchard Street"	"330 North Orchard Street"	"330 North Orchard Street"	"330 North Orchard Street"	"330 North Orchard Street"	"330 North Orchard Street"	"330 North Orchard Street"	"330 North Orchard Street"	"330 North Orchard Street"	"330 North Orchard Street"	"330 North Orchard Street"	"330 North Orchard Street"	"330 North Orchard Street"	"330 North Orchard Street"	"330 North Orchard Street"	"330 North Orchard Street"	"330 North Orchard Street"	"330 North Orchard Street"	"330 North Orchard Street"	"330 North Orchard Street"	"330 North Orchard Street"	"330 North Orchard Street"	"330 North Orchard Street"	"330 North Orchard Street"	"330 North Orchard Street"	"330 North Orchard Street"	"330 North Orchard Street"	"330 North Orchard Street"	"330 North Orchard Street"	"330 North Orchard Street"	"330 North Orchard Street"	"330 North Orchard Street"
!Sample_contact_city	"Madison"	"Madison"	"Madison"	"Madison"	"Madison"	"Madison"	"Madison"	"Madison"	"Madison"	"Madison"	"Madison"	"Madison"	"Madison"	"Madison"	"Madison"	"Madison"	"Madison"	"Madison"	"Madison"	"Madison"	"Madison"	"Madison"	"Madison"	"Madison"	"Madison"	"Madison"	"Madison"	"Madison"	"Madison"	"Madison"	"Madison"	"Madison"	"Madison"	"Madison"	"Madison"	"Madison"	"Madison"	"Madison"	"Madison"	"Madison"	"Madison"	"Madison"	"Madison"	"Madison"	"Madison"	"Madison"	"Madison"	"Madison"	"Madison"	"Madison"	"Madison"	"Madison"	"Madison"	"Madison"	"Madison"	"Madison"	"Madison"	"Madison"	"Madison"	"Madison"	"Madison"	"Madison"	"Madison"	"Madison"	"Madison"	"Madison"	"Madison"	"Madison"	"Madison"	"Madison"	"Madison"	"Madison"	"Madison"	"Madison"	"Madison"	"Madison"	"Madison"	"Madison"	"Madison"	"Madison"	"Madison"	"Madison"	"Madison"	"Madison"	"Madison"	"Madison"	"Madison"	"Madison"	"Madison"	"Madison"	"Madison"	"Madison"	"Madison"	"Madison"	"Madison"	"Madison"	"Madison"	"Madison"	"Madison"	"Madison"	"Madison"	"Madison"	"Madison"	"Madison"	"Madison"	"Madison"	"Madison"	"Madison"	"Madison"	"Madison"	"Madison"	"Madison"	"Madison"	"Madison"	"Madison"	"Madison"	"Madison"	"Madison"	"Madison"	"Madison"	"Madison"	"Madison"	"Madison"	"Madison"	"Madison"	"Madison"	"Madison"	"Madison"
!Sample_contact_state	"WI"	"WI"	"WI"	"WI"	"WI"	"WI"	"WI"	"WI"	"WI"	"WI"	"WI"	"WI"	"WI"	"WI"	"WI"	"WI"	"WI"	"WI"	"WI"	"WI"	"WI"	"WI"	"WI"	"WI"	"WI"	"WI"	"WI"	"WI"	"WI"	"WI"	"WI"	"WI"	"WI"	"WI"	"WI"	"WI"	"WI"	"WI"	"WI"	"WI"	"WI"	"WI"	"WI"	"WI"	"WI"	"WI"	"WI"	"WI"	"WI"	"WI"	"WI"	"WI"	"WI"	"WI"	"WI"	"WI"	"WI"	"WI"	"WI"	"WI"	"WI"	"WI"	"WI"	"WI"	"WI"	"WI"	"WI"	"WI"	"WI"	"WI"	"WI"	"WI"	"WI"	"WI"	"WI"	"WI"	"WI"	"WI"	"WI"	"WI"	"WI"	"WI"	"WI"	"WI"	"WI"	"WI"	"WI"	"WI"	"WI"	"WI"	"WI"	"WI"	"WI"	"WI"	"WI"	"WI"	"WI"	"WI"	"WI"	"WI"	"WI"	"WI"	"WI"	"WI"	"WI"	"WI"	"WI"	"WI"	"WI"	"WI"	"WI"	"WI"	"WI"	"WI"	"WI"	"WI"	"WI"	"WI"	"WI"	"WI"	"WI"	"WI"	"WI"	"WI"	"WI"	"WI"	"WI"	"WI"
!Sample_contact_zip/postal_code	"53715"	"53715"	"53715"	"53715"	"53715"	"53715"	"53715"	"53715"	"53715"	"53715"	"53715"	"53715"	"53715"	"53715"	"53715"	"53715"	"53715"	"53715"	"53715"	"53715"	"53715"	"53715"	"53715"	"53715"	"53715"	"53715"	"53715"	"53715"	"53715"	"53715"	"53715"	"53715"	"53715"	"53715"	"53715"	"53715"	"53715"	"53715"	"53715"	"53715"	"53715"	"53715"	"53715"	"53715"	"53715"	"53715"	"53715"	"53715"	"53715"	"53715"	"53715"	"53715"	"53715"	"53715"	"53715"	"53715"	"53715"	"53715"	"53715"	"53715"	"53715"	"53715"	"53715"	"53715"	"53715"	"53715"	"53715"	"53715"	"53715"	"53715"	"53715"	"53715"	"53715"	"53715"	"53715"	"53715"	"53715"	"53715"	"53715"	"53715"	"53715"	"53715"	"53715"	"53715"	"53715"	"53715"	"53715"	"53715"	"53715"	"53715"	"53715"	"53715"	"53715"	"53715"	"53715"	"53715"	"53715"	"53715"	"53715"	"53715"	"53715"	"53715"	"53715"	"53715"	"53715"	"53715"	"53715"	"53715"	"53715"	"53715"	"53715"	"53715"	"53715"	"53715"	"53715"	"53715"	"53715"	"53715"	"53715"	"53715"	"53715"	"53715"	"53715"	"53715"	"53715"	"53715"	"53715"	"53715"
!Sample_contact_country	"USA"	"USA"	"USA"	"USA"	"USA"	"USA"	"USA"	"USA"	"USA"	"USA"	"USA"	"USA"	"USA"	"USA"	"USA"	"USA"	"USA"	"USA"	"USA"	"USA"	"USA"	"USA"	"USA"	"USA"	"USA"	"USA"	"USA"	"USA"	"USA"	"USA"	"USA"	"USA"	"USA"	"USA"	"USA"	"USA"	"USA"	"USA"	"USA"	"USA"	"USA"	"USA"	"USA"	"USA"	"USA"	"USA"	"USA"	"USA"	"USA"	"USA"	"USA"	"USA"	"USA"	"USA"	"USA"	"USA"	"USA"	"USA"	"USA"	"USA"	"USA"	"USA"	"USA"	"USA"	"USA"	"USA"	"USA"	"USA"	"USA"	"USA"	"USA"	"USA"	"USA"	"USA"	"USA"	"USA"	"USA"	"USA"	"USA"	"USA"	"USA"	"USA"	"USA"	"USA"	"USA"	"USA"	"USA"	"USA"	"USA"	"USA"	"USA"	"USA"	"USA"	"USA"	"USA"	"USA"	"USA"	"USA"	"USA"	"USA"	"USA"	"USA"	"USA"	"USA"	"USA"	"USA"	"USA"	"USA"	"USA"	"USA"	"USA"	"USA"	"USA"	"USA"	"USA"	"USA"	"USA"	"USA"	"USA"	"USA"	"USA"	"USA"	"USA"	"USA"	"USA"	"USA"	"USA"	"USA"
!Sample_supplementary_file	"ftp://ftp.ncbi.nlm.nih.gov/geo/samples/GSM1551nnn/GSM1551311/suppl/GSM1551311_Normal-01_U133_Plus2.CEL.gz"	"ftp://ftp.ncbi.nlm.nih.gov/geo/samples/GSM1551nnn/GSM1551312/suppl/GSM1551312_Normal-02_U133_Plus2.CEL.gz"	"ftp://ftp.ncbi.nlm.nih.gov/geo/samples/GSM1551nnn/GSM1551313/suppl/GSM1551313_Normal-03_U133_Plus2.CEL.gz"	"ftp://ftp.ncbi.nlm.nih.gov/geo/samples/GSM1551nnn/GSM1551314/suppl/GSM1551314_Normal-04_U133_Plus2.CEL.gz"	"ftp://ftp.ncbi.nlm.nih.gov/geo/samples/GSM1551nnn/GSM1551315/suppl/GSM1551315_Normal-05_U133_Plus2.CEL.gz"	"ftp://ftp.ncbi.nlm.nih.gov/geo/samples/GSM1551nnn/GSM1551316/suppl/GSM1551316_Normal-06_U133_Plus2.CEL.gz"	"ftp://ftp.ncbi.nlm.nih.gov/geo/samples/GSM1551nnn/GSM1551317/suppl/GSM1551317_Normal-07_U133_Plus2.CEL.gz"	"ftp://ftp.ncbi.nlm.nih.gov/geo/samples/GSM1551nnn/GSM1551318/suppl/GSM1551318_Normal-08_U133_Plus2.CEL.gz"	"ftp://ftp.ncbi.nlm.nih.gov/geo/samples/GSM1551nnn/GSM1551319/suppl/GSM1551319_Normal-09_U133_Plus2.CEL.gz"	"ftp://ftp.ncbi.nlm.nih.gov/geo/samples/GSM1551nnn/GSM1551320/suppl/GSM1551320_Normal-10_U133_Plus2.CEL.gz"	"ftp://ftp.ncbi.nlm.nih.gov/geo/samples/GSM1551nnn/GSM1551321/suppl/GSM1551321_Normal-11_U133_Plus2.CEL.gz"	"ftp://ftp.ncbi.nlm.nih.gov/geo/samples/GSM1551nnn/GSM1551322/suppl/GSM1551322_Normal-12_U133_Plus2.CEL.gz"	"ftp://ftp.ncbi.nlm.nih.gov/geo/samples/GSM1551nnn/GSM1551323/suppl/GSM1551323_Normal-13_U133_Plus2.CEL.gz"	"ftp://ftp.ncbi.nlm.nih.gov/geo/samples/GSM1551nnn/GSM1551324/suppl/GSM1551324_Normal-14_U133_Plus2.CEL.gz"	"ftp://ftp.ncbi.nlm.nih.gov/geo/samples/GSM1551nnn/GSM1551325/suppl/GSM1551325_Normal-15_U133_Plus2.CEL.gz"	"ftp://ftp.ncbi.nlm.nih.gov/geo/samples/GSM1551nnn/GSM1551326/suppl/GSM1551326_Normal-16_U133_Plus2.CEL.gz"	"ftp://ftp.ncbi.nlm.nih.gov/geo/samples/GSM1551nnn/GSM1551327/suppl/GSM1551327_Normal-17_U133_Plus2.CEL.gz"	"ftp://ftp.ncbi.nlm.nih.gov/geo/samples/GSM1551nnn/GSM1551328/suppl/GSM1551328_Normal-18_U133_Plus2.CEL.gz"	"ftp://ftp.ncbi.nlm.nih.gov/geo/samples/GSM1551nnn/GSM1551329/suppl/GSM1551329_Normal-19_U133_Plus2.CEL.gz"	"ftp://ftp.ncbi.nlm.nih.gov/geo/samples/GSM1551nnn/GSM1551330/suppl/GSM1551330_Normal-20_U133_Plus2.CEL.gz"	"ftp://ftp.ncbi.nlm.nih.gov/geo/samples/GSM1551nnn/GSM1551331/suppl/GSM1551331_Normal-21_U133_Plus2.CEL.gz"	"ftp://ftp.ncbi.nlm.nih.gov/geo/samples/GSM1551nnn/GSM1551332/suppl/GSM1551332_Normal-22_U133_Plus2.CEL.gz"	"ftp://ftp.ncbi.nlm.nih.gov/geo/samples/GSM1551nnn/GSM1551333/suppl/GSM1551333_Normal-23_U133_Plus2.CEL.gz"	"ftp://ftp.ncbi.nlm.nih.gov/geo/samples/GSM1551nnn/GSM1551334/suppl/GSM1551334_Normal-24_U133_Plus2.CEL.gz"	"ftp://ftp.ncbi.nlm.nih.gov/geo/samples/GSM1551nnn/GSM1551335/suppl/GSM1551335_CIN1-01_U133_Plus2.CEL.gz"	"ftp://ftp.ncbi.nlm.nih.gov/geo/samples/GSM1551nnn/GSM1551336/suppl/GSM1551336_CIN1-02_U133_Plus2.CEL.gz"	"ftp://ftp.ncbi.nlm.nih.gov/geo/samples/GSM1551nnn/GSM1551337/suppl/GSM1551337_CIN1-03_U133_Plus2.CEL.gz"	"ftp://ftp.ncbi.nlm.nih.gov/geo/samples/GSM1551nnn/GSM1551338/suppl/GSM1551338_CIN1-04_U133_Plus2.CEL.gz"	"ftp://ftp.ncbi.nlm.nih.gov/geo/samples/GSM1551nnn/GSM1551339/suppl/GSM1551339_CIN1-05_U133_Plus2.CEL.gz"	"ftp://ftp.ncbi.nlm.nih.gov/geo/samples/GSM1551nnn/GSM1551340/suppl/GSM1551340_CIN1-06_U133_Plus2.CEL.gz"	"ftp://ftp.ncbi.nlm.nih.gov/geo/samples/GSM1551nnn/GSM1551341/suppl/GSM1551341_CIN1-07_U133_Plus2.CEL.gz"	"ftp://ftp.ncbi.nlm.nih.gov/geo/samples/GSM1551nnn/GSM1551342/suppl/GSM1551342_CIN1-08_U133_Plus2.CEL.gz"	"ftp://ftp.ncbi.nlm.nih.gov/geo/samples/GSM1551nnn/GSM1551343/suppl/GSM1551343_CIN1-09_U133_Plus2.CEL.gz"	"ftp://ftp.ncbi.nlm.nih.gov/geo/samples/GSM1551nnn/GSM1551344/suppl/GSM1551344_CIN1-10_U133_Plus2.CEL.gz"	"ftp://ftp.ncbi.nlm.nih.gov/geo/samples/GSM1551nnn/GSM1551345/suppl/GSM1551345_CIN1-11_U133_Plus2.CEL.gz"	"ftp://ftp.ncbi.nlm.nih.gov/geo/samples/GSM1551nnn/GSM1551346/suppl/GSM1551346_CIN1-12_U133_Plus2.CEL.gz"	"ftp://ftp.ncbi.nlm.nih.gov/geo/samples/GSM1551nnn/GSM1551347/suppl/GSM1551347_CIN1-13_U133_Plus2.CEL.gz"	"ftp://ftp.ncbi.nlm.nih.gov/geo/samples/GSM1551nnn/GSM1551348/suppl/GSM1551348_CIN1-14_U133_Plus2.CEL.gz"	"ftp://ftp.ncbi.nlm.nih.gov/geo/samples/GSM1551nnn/GSM1551349/suppl/GSM1551349_CIN2-01_U133_Plus2.CEL.gz"	"ftp://ftp.ncbi.nlm.nih.gov/geo/samples/GSM1551nnn/GSM1551350/suppl/GSM1551350_CIN2-02_U133_Plus2.CEL.gz"	"ftp://ftp.ncbi.nlm.nih.gov/geo/samples/GSM1551nnn/GSM1551351/suppl/GSM1551351_CIN2-03_U133_Plus2.CEL.gz"	"ftp://ftp.ncbi.nlm.nih.gov/geo/samples/GSM1551nnn/GSM1551352/suppl/GSM1551352_CIN2-04_U133_Plus2.CEL.gz"	"ftp://ftp.ncbi.nlm.nih.gov/geo/samples/GSM1551nnn/GSM1551353/suppl/GSM1551353_CIN2-05_U133_Plus2.CEL.gz"	"ftp://ftp.ncbi.nlm.nih.gov/geo/samples/GSM1551nnn/GSM1551354/suppl/GSM1551354_CIN2-06_U133_Plus2.CEL.gz"	"ftp://ftp.ncbi.nlm.nih.gov/geo/samples/GSM1551nnn/GSM1551355/suppl/GSM1551355_CIN2-07_U133_Plus2.CEL.gz"	"ftp://ftp.ncbi.nlm.nih.gov/geo/samples/GSM1551nnn/GSM1551356/suppl/GSM1551356_CIN2-08_U133_Plus2.CEL.gz"	"ftp://ftp.ncbi.nlm.nih.gov/geo/samples/GSM1551nnn/GSM1551357/suppl/GSM1551357_CIN2-09_U133_Plus2.CEL.gz"	"ftp://ftp.ncbi.nlm.nih.gov/geo/samples/GSM1551nnn/GSM1551358/suppl/GSM1551358_CIN2-10_U133_Plus2.CEL.gz"	"ftp://ftp.ncbi.nlm.nih.gov/geo/samples/GSM1551nnn/GSM1551359/suppl/GSM1551359_CIN2-11_U133_Plus2.CEL.gz"	"ftp://ftp.ncbi.nlm.nih.gov/geo/samples/GSM1551nnn/GSM1551360/suppl/GSM1551360_CIN2-12_U133_Plus2.CEL.gz"	"ftp://ftp.ncbi.nlm.nih.gov/geo/samples/GSM1551nnn/GSM1551361/suppl/GSM1551361_CIN2-13_U133_Plus2.CEL.gz"	"ftp://ftp.ncbi.nlm.nih.gov/geo/samples/GSM1551nnn/GSM1551362/suppl/GSM1551362_CIN2-14_U133_Plus2.CEL.gz"	"ftp://ftp.ncbi.nlm.nih.gov/geo/samples/GSM1551nnn/GSM1551363/suppl/GSM1551363_CIN2-15_U133_Plus2.CEL.gz"	"ftp://ftp.ncbi.nlm.nih.gov/geo/samples/GSM1551nnn/GSM1551364/suppl/GSM1551364_CIN2-16_U133_Plus2.CEL.gz"	"ftp://ftp.ncbi.nlm.nih.gov/geo/samples/GSM1551nnn/GSM1551365/suppl/GSM1551365_CIN2-17_U133_Plus2.CEL.gz"	"ftp://ftp.ncbi.nlm.nih.gov/geo/samples/GSM1551nnn/GSM1551366/suppl/GSM1551366_CIN2-18_U133_Plus2.CEL.gz"	"ftp://ftp.ncbi.nlm.nih.gov/geo/samples/GSM1551nnn/GSM1551367/suppl/GSM1551367_CIN2-19_U133_Plus2.CEL.gz"	"ftp://ftp.ncbi.nlm.nih.gov/geo/samples/GSM1551nnn/GSM1551368/suppl/GSM1551368_CIN2-20_U133_Plus2.CEL.gz"	"ftp://ftp.ncbi.nlm.nih.gov/geo/samples/GSM1551nnn/GSM1551369/suppl/GSM1551369_CIN2-21_U133_Plus2.CEL.gz"	"ftp://ftp.ncbi.nlm.nih.gov/geo/samples/GSM1551nnn/GSM1551370/suppl/GSM1551370_CIN2-22_U133_Plus2.CEL.gz"	"ftp://ftp.ncbi.nlm.nih.gov/geo/samples/GSM1551nnn/GSM1551371/suppl/GSM1551371_CIN3-01_U133_Plus2.CEL.gz"	"ftp://ftp.ncbi.nlm.nih.gov/geo/samples/GSM1551nnn/GSM1551372/suppl/GSM1551372_CIN3-02_U133_Plus2.CEL.gz"	"ftp://ftp.ncbi.nlm.nih.gov/geo/samples/GSM1551nnn/GSM1551373/suppl/GSM1551373_CIN3-03_U133_Plus2.CEL.gz"	"ftp://ftp.ncbi.nlm.nih.gov/geo/samples/GSM1551nnn/GSM1551374/suppl/GSM1551374_CIN3-04_U133_Plus2.CEL.gz"	"ftp://ftp.ncbi.nlm.nih.gov/geo/samples/GSM1551nnn/GSM1551375/suppl/GSM1551375_CIN3-05_U133_Plus2.CEL.gz"	"ftp://ftp.ncbi.nlm.nih.gov/geo/samples/GSM1551nnn/GSM1551376/suppl/GSM1551376_CIN3-06_U133_Plus2.CEL.gz"	"ftp://ftp.ncbi.nlm.nih.gov/geo/samples/GSM1551nnn/GSM1551377/suppl/GSM1551377_CIN3-07_U133_Plus2.CEL.gz"	"ftp://ftp.ncbi.nlm.nih.gov/geo/samples/GSM1551nnn/GSM1551378/suppl/GSM1551378_CIN3-08_U133_Plus2.CEL.gz"	"ftp://ftp.ncbi.nlm.nih.gov/geo/samples/GSM1551nnn/GSM1551379/suppl/GSM1551379_CIN3-09_U133_Plus2.CEL.gz"	"ftp://ftp.ncbi.nlm.nih.gov/geo/samples/GSM1551nnn/GSM1551380/suppl/GSM1551380_CIN3-10_U133_Plus2.CEL.gz"	"ftp://ftp.ncbi.nlm.nih.gov/geo/samples/GSM1551nnn/GSM1551381/suppl/GSM1551381_CIN3-11_U133_Plus2.CEL.gz"	"ftp://ftp.ncbi.nlm.nih.gov/geo/samples/GSM1551nnn/GSM1551382/suppl/GSM1551382_CIN3-12_U133_Plus2.CEL.gz"	"ftp://ftp.ncbi.nlm.nih.gov/geo/samples/GSM1551nnn/GSM1551383/suppl/GSM1551383_CIN3-13_U133_Plus2.CEL.gz"	"ftp://ftp.ncbi.nlm.nih.gov/geo/samples/GSM1551nnn/GSM1551384/suppl/GSM1551384_CIN3-14_U133_Plus2.CEL.gz"	"ftp://ftp.ncbi.nlm.nih.gov/geo/samples/GSM1551nnn/GSM1551385/suppl/GSM1551385_CIN3-15_U133_Plus2.CEL.gz"	"ftp://ftp.ncbi.nlm.nih.gov/geo/samples/GSM1551nnn/GSM1551386/suppl/GSM1551386_CIN3-16_U133_Plus2.CEL.gz"	"ftp://ftp.ncbi.nlm.nih.gov/geo/samples/GSM1551nnn/GSM1551387/suppl/GSM1551387_CIN3-17_U133_Plus2.CEL.gz"	"ftp://ftp.ncbi.nlm.nih.gov/geo/samples/GSM1551nnn/GSM1551388/suppl/GSM1551388_CIN3-18_U133_Plus2.CEL.gz"	"ftp://ftp.ncbi.nlm.nih.gov/geo/samples/GSM1551nnn/GSM1551389/suppl/GSM1551389_CIN3-19_U133_Plus2.CEL.gz"	"ftp://ftp.ncbi.nlm.nih.gov/geo/samples/GSM1551nnn/GSM1551390/suppl/GSM1551390_CIN3-20_U133_Plus2.CEL.gz"	"ftp://ftp.ncbi.nlm.nih.gov/geo/samples/GSM1551nnn/GSM1551391/suppl/GSM1551391_CIN3-21_U133_Plus2.CEL.gz"	"ftp://ftp.ncbi.nlm.nih.gov/geo/samples/GSM1551nnn/GSM1551392/suppl/GSM1551392_CIN3-22_U133_Plus2.CEL.gz"	"ftp://ftp.ncbi.nlm.nih.gov/geo/samples/GSM1551nnn/GSM1551393/suppl/GSM1551393_CIN3-23_U133_Plus2.CEL.gz"	"ftp://ftp.ncbi.nlm.nih.gov/geo/samples/GSM1551nnn/GSM1551394/suppl/GSM1551394_CIN3-24_U133_Plus2.CEL.gz"	"ftp://ftp.ncbi.nlm.nih.gov/geo/samples/GSM1551nnn/GSM1551395/suppl/GSM1551395_CIN3-25_U133_Plus2.CEL.gz"	"ftp://ftp.ncbi.nlm.nih.gov/geo/samples/GSM1551nnn/GSM1551396/suppl/GSM1551396_CIN3-26_U133_Plus2.CEL.gz"	"ftp://ftp.ncbi.nlm.nih.gov/geo/samples/GSM1551nnn/GSM1551397/suppl/GSM1551397_CIN3-27_U133_Plus2.CEL.gz"	"ftp://ftp.ncbi.nlm.nih.gov/geo/samples/GSM1551nnn/GSM1551398/suppl/GSM1551398_CIN3-28_U133_Plus2.CEL.gz"	"ftp://ftp.ncbi.nlm.nih.gov/geo/samples/GSM1551nnn/GSM1551399/suppl/GSM1551399_CIN3-29_U133_Plus2.CEL.gz"	"ftp://ftp.ncbi.nlm.nih.gov/geo/samples/GSM1551nnn/GSM1551400/suppl/GSM1551400_CIN3-30_U133_Plus2.CEL.gz"	"ftp://ftp.ncbi.nlm.nih.gov/geo/samples/GSM1551nnn/GSM1551401/suppl/GSM1551401_CIN3-31_U133_Plus2.CEL.gz"	"ftp://ftp.ncbi.nlm.nih.gov/geo/samples/GSM1551nnn/GSM1551402/suppl/GSM1551402_CIN3-32_U133_Plus2.CEL.gz"	"ftp://ftp.ncbi.nlm.nih.gov/geo/samples/GSM1551nnn/GSM1551403/suppl/GSM1551403_CIN3-33_U133_Plus2.CEL.gz"	"ftp://ftp.ncbi.nlm.nih.gov/geo/samples/GSM1551nnn/GSM1551404/suppl/GSM1551404_CIN3-34_U133_Plus2.CEL.gz"	"ftp://ftp.ncbi.nlm.nih.gov/geo/samples/GSM1551nnn/GSM1551405/suppl/GSM1551405_CIN3-35_U133_Plus2.CEL.gz"	"ftp://ftp.ncbi.nlm.nih.gov/geo/samples/GSM1551nnn/GSM1551406/suppl/GSM1551406_CIN3-36_U133_Plus2.CEL.gz"	"ftp://ftp.ncbi.nlm.nih.gov/geo/samples/GSM1551nnn/GSM1551407/suppl/GSM1551407_CIN3-37_U133_Plus2.CEL.gz"	"ftp://ftp.ncbi.nlm.nih.gov/geo/samples/GSM1551nnn/GSM1551408/suppl/GSM1551408_CIN3-38_U133_Plus2.CEL.gz"	"ftp://ftp.ncbi.nlm.nih.gov/geo/samples/GSM1551nnn/GSM1551409/suppl/GSM1551409_CIN3-39_U133_Plus2.CEL.gz"	"ftp://ftp.ncbi.nlm.nih.gov/geo/samples/GSM1551nnn/GSM1551410/suppl/GSM1551410_CIN3-40_U133_Plus2.CEL.gz"	"ftp://ftp.ncbi.nlm.nih.gov/geo/samples/GSM1551nnn/GSM1551411/suppl/GSM1551411_Cancer-01_U133_Plus2.CEL.gz"	"ftp://ftp.ncbi.nlm.nih.gov/geo/samples/GSM1551nnn/GSM1551412/suppl/GSM1551412_Cancer-02_U133_Plus2.CEL.gz"	"ftp://ftp.ncbi.nlm.nih.gov/geo/samples/GSM1551nnn/GSM1551413/suppl/GSM1551413_Cancer-03_U133_Plus2.CEL.gz"	"ftp://ftp.ncbi.nlm.nih.gov/geo/samples/GSM1551nnn/GSM1551414/suppl/GSM1551414_Cancer-04_U133_Plus2.CEL.gz"	"ftp://ftp.ncbi.nlm.nih.gov/geo/samples/GSM1551nnn/GSM1551415/suppl/GSM1551415_Cancer-05_U133_Plus2.CEL.gz"	"ftp://ftp.ncbi.nlm.nih.gov/geo/samples/GSM1551nnn/GSM1551416/suppl/GSM1551416_Cancer-06_U133_Plus2.CEL.gz"	"ftp://ftp.ncbi.nlm.nih.gov/geo/samples/GSM1551nnn/GSM1551417/suppl/GSM1551417_Cancer-07_U133_Plus2.CEL.gz"	"ftp://ftp.ncbi.nlm.nih.gov/geo/samples/GSM1551nnn/GSM1551418/suppl/GSM1551418_Cancer-08_U133_Plus2.CEL.gz"	"ftp://ftp.ncbi.nlm.nih.gov/geo/samples/GSM1551nnn/GSM1551419/suppl/GSM1551419_Cancer-09_U133_Plus2.CEL.gz"	"ftp://ftp.ncbi.nlm.nih.gov/geo/samples/GSM1551nnn/GSM1551420/suppl/GSM1551420_Cancer-10_U133_Plus2.CEL.gz"	"ftp://ftp.ncbi.nlm.nih.gov/geo/samples/GSM1551nnn/GSM1551421/suppl/GSM1551421_Cancer-11_U133_Plus2.CEL.gz"	"ftp://ftp.ncbi.nlm.nih.gov/geo/samples/GSM1551nnn/GSM1551422/suppl/GSM1551422_Cancer-12_U133_Plus2.CEL.gz"	"ftp://ftp.ncbi.nlm.nih.gov/geo/samples/GSM1551nnn/GSM1551423/suppl/GSM1551423_Cancer-13_U133_Plus2.CEL.gz"	"ftp://ftp.ncbi.nlm.nih.gov/geo/samples/GSM1551nnn/GSM1551424/suppl/GSM1551424_Cancer-14_U133_Plus2.CEL.gz"	"ftp://ftp.ncbi.nlm.nih.gov/geo/samples/GSM1551nnn/GSM1551425/suppl/GSM1551425_Cancer-15_U133_Plus2.CEL.gz"	"ftp://ftp.ncbi.nlm.nih.gov/geo/samples/GSM1551nnn/GSM1551426/suppl/GSM1551426_Cancer-16_U133_Plus2.CEL.gz"	"ftp://ftp.ncbi.nlm.nih.gov/geo/samples/GSM1551nnn/GSM1551427/suppl/GSM1551427_Cancer-17_U133_Plus2.CEL.gz"	"ftp://ftp.ncbi.nlm.nih.gov/geo/samples/GSM1551nnn/GSM1551428/suppl/GSM1551428_Cancer-18_U133_Plus2.CEL.gz"	"ftp://ftp.ncbi.nlm.nih.gov/geo/samples/GSM1551nnn/GSM1551429/suppl/GSM1551429_Cancer-19_U133_Plus2.CEL.gz"	"ftp://ftp.ncbi.nlm.nih.gov/geo/samples/GSM1551nnn/GSM1551430/suppl/GSM1551430_Cancer-20_U133_Plus2.CEL.gz"	"ftp://ftp.ncbi.nlm.nih.gov/geo/samples/GSM1551nnn/GSM1551431/suppl/GSM1551431_Cancer-21_U133_Plus2.CEL.gz"	"ftp://ftp.ncbi.nlm.nih.gov/geo/samples/GSM1551nnn/GSM1551432/suppl/GSM1551432_Cancer-22_U133_Plus2.CEL.gz"	"ftp://ftp.ncbi.nlm.nih.gov/geo/samples/GSM1551nnn/GSM1551433/suppl/GSM1551433_Cancer-23_U133_Plus2.CEL.gz"	"ftp://ftp.ncbi.nlm.nih.gov/geo/samples/GSM1551nnn/GSM1551434/suppl/GSM1551434_Cancer-24_U133_Plus2.CEL.gz"	"ftp://ftp.ncbi.nlm.nih.gov/geo/samples/GSM1551nnn/GSM1551435/suppl/GSM1551435_Cancer-25_U133_Plus2.CEL.gz"	"ftp://ftp.ncbi.nlm.nih.gov/geo/samples/GSM1551nnn/GSM1551436/suppl/GSM1551436_Cancer-26_U133_Plus2.CEL.gz"	"ftp://ftp.ncbi.nlm.nih.gov/geo/samples/GSM1551nnn/GSM1551437/suppl/GSM1551437_Cancer-27_U133_Plus2.CEL.gz"	"ftp://ftp.ncbi.nlm.nih.gov/geo/samples/GSM1551nnn/GSM1551438/suppl/GSM1551438_Cancer-28_U133_Plus2.CEL.gz"
!Sample_data_row_count	"54675"	"54675"	"54675"	"54675"	"54675"	"54675"	"54675"	"54675"	"54675"	"54675"	"54675"	"54675"	"54675"	"54675"	"54675"	"54675"	"54675"	"54675"	"54675"	"54675"	"54675"	"54675"	"54675"	"54675"	"54675"	"54675"	"54675"	"54675"	"54675"	"54675"	"54675"	"54675"	"54675"	"54675"	"54675"	"54675"	"54675"	"54675"	"54675"	"54675"	"54675"	"54675"	"54675"	"54675"	"54675"	"54675"	"54675"	"54675"	"54675"	"54675"	"54675"	"54675"	"54675"	"54675"	"54675"	"54675"	"54675"	"54675"	"54675"	"54675"	"54675"	"54675"	"54675"	"54675"	"54675"	"54675"	"54675"	"54675"	"54675"	"54675"	"54675"	"54675"	"54675"	"54675"	"54675"	"54675"	"54675"	"54675"	"54675"	"54675"	"54675"	"54675"	"54675"	"54675"	"54675"	"54675"	"54675"	"54675"	"54675"	"54675"	"54675"	"54675"	"54675"	"54675"	"54675"	"54675"	"54675"	"54675"	"54675"	"54675"	"54675"	"54675"	"54675"	"54675"	"54675"	"54675"	"54675"	"54675"	"54675"	"54675"	"54675"	"54675"	"54675"	"54675"	"54675"	"54675"	"54675"	"54675"	"54675"	"54675"	"54675"	"54675"	"54675"	"54675"	"54675"	"54675"	"54675"	"54675"
!Sample_relation	"Reanalyzed by: GSE145976"	"Reanalyzed by: GSE145976"	"Reanalyzed by: GSE145976"	"Reanalyzed by: GSE145976"	"Reanalyzed by: GSE145976"	"Reanalyzed by: GSE145976"	"Reanalyzed by: GSE145976"	"Reanalyzed by: GSE145976"	"Reanalyzed by: GSE145976"	"Reanalyzed by: GSE145976"	"Reanalyzed by: GSE145976"	"Reanalyzed by: GSE145976"	"Reanalyzed by: GSE145976"	"Reanalyzed by: GSE145976"	"Reanalyzed by: GSE145976"	"Reanalyzed by: GSE145976"	"Reanalyzed by: GSE145976"	"Reanalyzed by: GSE145976"	"Reanalyzed by: GSE145976"	"Reanalyzed by: GSE145976"	"Reanalyzed by: GSE145976"	"Reanalyzed by: GSE145976"	"Reanalyzed by: GSE145976"	"Reanalyzed by: GSE145976"	"Reanalyzed by: GSE145976"	"Reanalyzed by: GSE145976"	"Reanalyzed by: GSE145976"	"Reanalyzed by: GSE145976"	"Reanalyzed by: GSE145976"	"Reanalyzed by: GSE145976"	"Reanalyzed by: GSE145976"	"Reanalyzed by: GSE145976"	"Reanalyzed by: GSE145976"	"Reanalyzed by: GSE145976"	"Reanalyzed by: GSE145976"	"Reanalyzed by: GSE145976"	"Reanalyzed by: GSE145976"	"Reanalyzed by: GSE145976"	"Reanalyzed by: GSE145976"	"Reanalyzed by: GSE145976"	"Reanalyzed by: GSE145976"	"Reanalyzed by: GSE145976"	"Reanalyzed by: GSE145976"	"Reanalyzed by: GSE145976"	"Reanalyzed by: GSE145976"	"Reanalyzed by: GSE145976"	"Reanalyzed by: GSE145976"	"Reanalyzed by: GSE145976"	"Reanalyzed by: GSE145976"	"Reanalyzed by: GSE145976"	"Reanalyzed by: GSE145976"	"Reanalyzed by: GSE145976"	"Reanalyzed by: GSE145976"	"Reanalyzed by: GSE145976"	"Reanalyzed by: GSE145976"	"Reanalyzed by: GSE145976"	"Reanalyzed by: GSE145976"	"Reanalyzed by: GSE145976"	"Reanalyzed by: GSE145976"	"Reanalyzed by: GSE145976"	"Reanalyzed by: GSE145976"	"Reanalyzed by: GSE145976"	"Reanalyzed by: GSE145976"	"Reanalyzed by: GSE145976"	"Reanalyzed by: GSE145976"	"Reanalyzed by: GSE145976"	"Reanalyzed by: GSE145976"	"Reanalyzed by: GSE145976"	"Reanalyzed by: GSE145976"	"Reanalyzed by: GSE145976"	"Reanalyzed by: GSE145976"	"Reanalyzed by: GSE145976"	"Reanalyzed by: GSE145976"	"Reanalyzed by: GSE145976"	"Reanalyzed by: GSE145976"	"Reanalyzed by: GSE145976"	"Reanalyzed by: GSE145976"	"Reanalyzed by: GSE145976"	"Reanalyzed by: GSE145976"	"Reanalyzed by: GSE145976"	"Reanalyzed by: GSE145976"	"Reanalyzed by: GSE145976"	"Reanalyzed by: GSE145976"	"Reanalyzed by: GSE145976"	"Reanalyzed by: GSE145976"	"Reanalyzed by: GSE145976"	"Reanalyzed by: GSE145976"	"Reanalyzed by: GSE145976"	"Reanalyzed by: GSE145976"	"Reanalyzed by: GSE145976"	"Reanalyzed by: GSE145976"	"Reanalyzed by: GSE145976"	"Reanalyzed by: GSE145976"	"Reanalyzed by: GSE145976"	"Reanalyzed by: GSE145976"	"Reanalyzed by: GSE145976"	"Reanalyzed by: GSE145976"	"Reanalyzed by: GSE145976"	"Reanalyzed by: GSE145976"	"Reanalyzed by: GSE145976"	"Reanalyzed by: GSE145976"	"Reanalyzed by: GSE145976"	"Reanalyzed by: GSE145976"	"Reanalyzed by: GSE145976"	"Reanalyzed by: GSE145976"	"Reanalyzed by: GSE145976"	"Reanalyzed by: GSE145976"	"Reanalyzed by: GSE145976"	"Reanalyzed by: GSE145976"	"Reanalyzed by: GSE145976"	"Reanalyzed by: GSE145976"	"Reanalyzed by: GSE145976"	"Reanalyzed by: GSE145976"	"Reanalyzed by: GSE145976"	"Reanalyzed by: GSE145976"	"Reanalyzed by: GSE145976"	"Reanalyzed by: GSE145976"	"Reanalyzed by: GSE145976"	"Reanalyzed by: GSE145976"	"Reanalyzed by: GSE145976"	"Reanalyzed by: GSE145976"	"Reanalyzed by: GSE145976"	"Reanalyzed by: GSE145976"	"Reanalyzed by: GSE145976"	"Reanalyzed by: GSE145976"	"Reanalyzed by: GSE145976"	"Reanalyzed by: GSE145976"	"Reanalyzed by: GSE145976"
!series_matrix_table_begin
"ID_REF"	"GSM1551311"	"GSM1551312"	"GSM1551313"	"GSM1551314"	"GSM1551315"	"GSM1551316"	"GSM1551317"	"GSM1551318"	"GSM1551319"	"GSM1551320"	"GSM1551321"	"GSM1551322"	"GSM1551323"	"GSM1551324"	"GSM1551325"	"GSM1551326"	"GSM1551327"	"GSM1551328"	"GSM1551329"	"GSM1551330"	"GSM1551331"	"GSM1551332"	"GSM1551333"	"GSM1551334"	"GSM1551335"	"GSM1551336"	"GSM1551337"	"GSM1551338"	"GSM1551339"	"GSM1551340"	"GSM1551341"	"GSM1551342"	"GSM1551343"	"GSM1551344"	"GSM1551345"	"GSM1551346"	"GSM1551347"	"GSM1551348"	"GSM1551349"	"GSM1551350"	"GSM1551351"	"GSM1551352"	"GSM1551353"	"GSM1551354"	"GSM1551355"	"GSM1551356"	"GSM1551357"	"GSM1551358"	"GSM1551359"	"GSM1551360"	"GSM1551361"	"GSM1551362"	"GSM1551363"	"GSM1551364"	"GSM1551365"	"GSM1551366"	"GSM1551367"	"GSM1551368"	"GSM1551369"	"GSM1551370"	"GSM1551371"	"GSM1551372"	"GSM1551373"	"GSM1551374"	"GSM1551375"	"GSM1551376"	"GSM1551377"	"GSM1551378"	"GSM1551379"	"GSM1551380"	"GSM1551381"	"GSM1551382"	"GSM1551383"	"GSM1551384"	"GSM1551385"	"GSM1551386"	"GSM1551387"	"GSM1551388"	"GSM1551389"	"GSM1551390"	"GSM1551391"	"GSM1551392"	"GSM1551393"	"GSM1551394"	"GSM1551395"	"GSM1551396"	"GSM1551397"	"GSM1551398"	"GSM1551399"	"GSM1551400"	"GSM1551401"	"GSM1551402"	"GSM1551403"	"GSM1551404"	"GSM1551405"	"GSM1551406"	"GSM1551407"	"GSM1551408"	"GSM1551409"	"GSM1551410"	"GSM1551411"	"GSM1551412"	"GSM1551413"	"GSM1551414"	"GSM1551415"	"GSM1551416"	"GSM1551417"	"GSM1551418"	"GSM1551419"	"GSM1551420"	"GSM1551421"	"GSM1551422"	"GSM1551423"	"GSM1551424"	"GSM1551425"	"GSM1551426"	"GSM1551427"	"GSM1551428"	"GSM1551429"	"GSM1551430"	"GSM1551431"	"GSM1551432"	"GSM1551433"	"GSM1551434"	"GSM1551435"	"GSM1551436"	"GSM1551437"	"GSM1551438"
"1007_s_at"	10.77781343	11.19985763	10.81837026	11.36064434	10.89319586	10.13583337	10.83120698	10.4517791	10.8861907	11.3501483	11.29855032	10.94511452	11.23824988	11.94144459	11.17829798	10.59317118	11.0972469	11.84021123	11.95497897	11.73644841	11.31701132	11.54237408	10.30590583	11.0967507	10.61959359	10.55762699	10.99910844	10.71043834	9.732989185	11.76326166	10.72874814	9.55885511	11.32320978	11.19067284	11.45125319	12.23660208	10.6326696	11.4922072	10.68096039	10.76669341	9.975092196	10.76229224	11.43152732	11.56241143	11.27536862	11.49748067	10.92997038	11.13215261	10.82833105	11.26167647	10.92317014	10.21288414	11.50814764	11.01772127	10.92927416	11.28386746	10.68950408	11.48709016	11.46687869	10.93599263	10.60626923	11.29886918	10.65809979	11.94386258	11.06073539	11.19698993	11.5672585	10.30745629	10.76363627	11.18340257	9.348174218	10.99581791	11.17249338	10.69737992	10.24878857	11.74359161	11.86865913	10.64375015	11.5448128	12.65746048	11.3715734	10.75573076	9.966184113	9.501328372	10.68105464	11.55642867	11.54422821	11.45918881	11.64015114	11.53513426	11.45911007	10.9508445	10.94425049	11.64162605	10.64579429	11.78201511	10.86990145	11.84991416	11.81945281	11.28084029	9.577077173	10.64746135	11.34928444	10.39232713	11.42199774	10.88666557	10.30292261	11.65072698	10.89552306	9.365527084	10.36728361	12.01975361	11.88706962	10.58342155	10.28612946	11.36548944	10.38162	10.37361948	11.35122047	10.19890292	7.999737558	9.985797955	10.93915806	10.90563718	10.28958592	10.48584223	11.07397711	11.01835944
"1053_at"	6.702487872	7.664250731	5.77735539	7.971239005	7.14972569	5.817268406	5.346934397	7.263843125	5.885267773	7.770744685	7.814716732	7.602949101	7.46707954	6.980736427	7.579213771	7.769256715	7.469949982	6.879812779	6.40628095	8.596335529	7.271637206	8.751258719	7.285995175	7.565159834	6.933845118	6.213610887	7.843273797	7.331869153	4.028832832	6.670090478	6.723866603	5.79936984	8.674091394	8.126120391	6.683673887	8.93391885	8.096620864	7.129485576	6.037667566	6.97000675	6.420280742	6.357039057	7.3289412	7.219530847	7.343396408	8.559382536	7.672453607	9.034992253	8.430294231	8.258517213	8.310964932	6.535857102	8.856241917	8.428499127	7.834879117	9.86192321	7.318902378	10.0513111	8.184140587	8.222622245	7.1225832	7.374576281	7.454146358	5.431134935	8.588782096	6.753185314	7.538014384	8.323960194	8.236432111	4.709313705	6.060229706	8.163700406	8.63376499	8.375691375	8.814829432	9.826813981	9.092444194	7.699330622	8.437232854	9.546425015	8.833726298	8.415219687	7.18881048	8.167794896	6.005220892	7.959651788	8.460899317	9.576017765	8.645726819	8.543740179	8.303496669	6.236270336	6.444052106	10.15161753	9.377801462	10.18177303	8.515249591	8.996245527	6.354364108	8.732964072	5.605935096	6.950703336	5.95459298	6.970084965	8.554234723	8.742948011	5.16435025	5.311493426	5.553092764	5.982912388	7.867340047	7.943191636	8.015636067	8.158798562	8.345024633	8.203605526	6.438336716	9.650424778	8.78720545	8.209752271	6.31202983	8.619027047	8.835090638	8.522371121	6.986015842	8.134119034	8.874135674	8.713384301
"117_at"	3.95287684	3.921544106	3.997518704	3.887739056	3.968510191	4.123027842	3.977663192	3.954966717	3.933296013	3.365795738	3.996581651	3.425834441	4.0861955	5.635120292	4.047905903	3.39760066	3.999405803	5.029705541	5.346934784	4.693322425	4.118771843	4.17702168	3.377669068	4.101456972	6.05043299	3.967440136	5.668409982	4.106186358	3.854063762	3.909955388	3.193031004	3.717597298	7.91346599	4.215992072	5.087428482	6.370738524	5.373066875	3.944320207	3.978194108	4.033118074	3.990936216	3.98316978	4.96403792	3.913210881	3.931094796	5.106620016	4.088811569	3.729476504	6.739576542	4.820622733	3.93004276	3.845079582	5.960872137	7.582466453	4.179056143	4.463929288	3.535997881	3.936006801	3.695571487	3.711569281	3.980282516	3.96152884	5.804414431	3.94884096	5.307935995	3.939569282	3.860056949	3.831790245	3.661232951	3.848568862	3.526364768	3.896689089	3.941264827	3.71674954	3.935753184	3.438646455	3.652017837	3.823119136	5.03783673	7.025457348	4.946361935	3.876413875	3.821510602	3.877655739	6.383523651	3.949355119	4.101216974	6.485850322	2.932736611	3.949634123	5.861174122	3.923400068	6.143202509	6.962773318	3.956466102	6.672092122	6.19308761	4.043993939	3.842597717	4.097952406	4.207564762	3.688078784	4.020221341	3.925067975	3.978527958	4.523143113	3.868765203	4.540285566	5.836206601	3.877859129	6.13971541	3.928600021	3.969305862	6.453321	6.363557958	9.310034419	6.55839626	3.773476756	5.807440058	6.067316871	3.835495227	6.429253588	4.430008812	3.984909092	3.925285204	4.590124916	6.027646321	4.967199153
"121_at"	5.516764989	5.467276882	5.320707498	5.348571445	6.765673515	5.616827256	5.967692611	5.277050305	5.566737462	4.749957518	5.547073435	5.520632141	4.192807965	8.609945052	5.61506386	4.942943413	5.445443833	8.812957452	8.582791629	7.055726042	8.940425265	5.696696951	6.849936077	5.672748975	5.754514396	5.446431796	5.396622757	4.536402573	4.30904405	5.491195284	4.799913073	5.731473614	6.334147514	5.412078345	6.533141436	5.540281079	4.026289961	5.003584913	5.390770129	5.333893121	5.048712356	5.438092855	5.305816288	6.208480319	6.093519168	6.996727827	7.635391542	5.582532326	4.964514943	4.272720204	4.484640739	4.294600267	6.162785449	4.756552658	8.533317136	6.647442489	6.125540348	4.31792651	7.499402967	6.05887046	5.34613178	5.347438138	5.021046213	5.270030758	5.369218068	5.702015166	5.285315014	4.647754836	4.045077477	4.102050803	4.036439773	4.323255599	4.061513361	6.475017057	4.303616067	5.940336046	6.756141589	4.327729947	5.703619524	5.068105475	6.380090601	4.342619501	4.462446166	3.947334814	3.887407308	8.276506397	5.149013549	4.201652707	6.031513511	4.908901585	4.941573192	6.528006679	5.465345045	4.309664352	4.180136632	4.306569886	4.283956197	6.768616674	7.688787591	3.809216313	4.366937114	5.277143663	4.802881315	5.271101903	5.373699692	5.371713994	4.000658039	3.696167539	4.151042872	4.194021186	4.35784186	3.486380643	3.727871281	4.259769818	4.243629865	3.800998764	3.831128068	7.65959357	4.24551886	4.364560539	8.251768542	4.283167741	4.210235724	4.012422583	4.024344612	3.991180259	4.665471977	4.250171651
"1255_g_at"	2.263253421	2.196600256	2.209597528	2.184837928	2.246409331	2.324445185	2.190478845	1.926955232	1.905046952	1.869611069	1.911660925	1.923778726	1.845045058	1.868574578	1.932039845	1.891792959	1.866710239	1.865299117	1.909135838	1.840882009	1.910008937	1.885524427	1.884939873	2.094340056	2.203652938	2.214103388	2.236255388	1.904814596	1.979198506	1.955204847	1.883280745	2.018658748	1.918891118	1.869045373	1.86340851	1.872946109	1.892614372	1.881412018	2.288251849	2.243825546	2.337415916	2.180744705	2.188445821	2.20838221	1.999864906	1.879305601	2.017918295	1.902684328	1.912515702	1.835193438	1.866082995	1.90191045	1.847587839	1.942608029	1.887669726	1.845155847	1.931443485	1.8825067	1.947500797	1.900166689	2.224608283	2.228753069	2.196199171	2.212219893	2.186305406	2.220497166	2.148736749	1.928100025	1.889583181	1.955155208	1.979104468	1.919643224	1.925243445	1.947416724	1.862994119	1.919253396	1.881553327	1.918810678	1.912592787	1.868041349	1.895197292	1.877477227	1.859144245	1.8823385	1.906617981	1.919544414	1.887773456	1.907600715	1.917691991	1.922374191	1.892687299	1.886123745	1.881495799	1.901500754	1.90243334	1.892627872	1.875726456	1.922127249	1.932888755	1.876526764	2.158363698	2.165714194	2.211492886	2.14681615	2.265617283	2.177567279	1.849581256	1.867409009	1.958694287	2.260331081	1.927195685	1.863405289	1.883297644	1.832362619	1.930365536	1.838522386	1.866766903	1.889643686	1.859714154	1.882621784	1.902005062	1.877731899	1.880817206	1.89578338	1.945513284	1.899428374	1.837585979	1.899527804
"1294_at"	4.373879373	4.927860946	4.457362173	5.958868247	4.444704707	3.871287689	4.444436912	7.315962012	6.785044527	7.883408141	7.826160033	7.601964047	7.86925576	9.224814284	7.647293097	7.540972612	7.54464035	9.314633564	8.601200259	10.05091966	9.001769357	8.306368363	7.917044873	8.258824748	5.358447726	5.083568174	4.918241634	8.148865364	4.696036362	9.051650516	7.389993263	6.32855044	7.836778792	7.939618412	9.124707406	9.067744735	7.765872039	8.089012252	4.120874507	3.782811057	4.686064927	4.415989631	4.597609251	4.791783046	6.985712393	8.578645876	8.304719018	7.111740473	8.540748248	8.025480882	7.262931672	4.713938498	8.411142327	7.304342239	9.13877807	7.515963431	7.196710675	7.869207154	8.007024262	6.917123	4.445423706	4.282848169	5.163090674	5.328971215	4.436702805	4.457277489	5.4597139	6.067964378	7.441988678	6.498751222	4.986392086	7.551535411	7.200386649	7.938245815	5.466097685	7.182803263	8.134718722	7.008574677	9.08517319	9.242808348	9.002127059	7.75725583	8.332621179	4.16127592	7.228420181	8.535408464	8.109372328	9.857603495	8.248266523	8.179971005	9.399584818	9.757156001	9.708087444	7.81890179	6.6695433	7.402787194	6.502384657	8.511853609	8.635547111	6.415109391	3.162843496	4.093464833	6.415574075	4.275553031	4.060475802	3.489146999	8.97238849	9.869191808	8.573044892	4.590280405	5.327101375	7.052357167	7.062106467	7.259708026	8.136580237	7.497755687	8.860792653	4.106512883	4.36335547	6.106663671	4.31274216	6.554488729	7.920505185	6.368410646	5.476429927	7.375870395	7.447133816	9.645091861
"1316_at"	3.913014636	3.868790322	3.79417894	3.811869393	3.953089057	4.289289469	4.222267734	4.717817603	4.435288039	3.33993602	3.373903004	3.345481659	3.515160703	3.326215521	3.340169666	3.531157327	3.151035821	5.807154288	4.017476082	3.183695741	4.936089068	3.399955768	3.317218537	6.764105904	3.832964572	3.877102448	3.912093487	3.276581701	3.172606034	4.19880038	3.31612229	3.514696099	3.423204774	3.308983586	5.470544477	5.27322293	3.564544662	4.049321118	3.948229076	4.069469821	4.033618554	3.738038235	3.90728041	4.55099611	3.804156255	3.260703544	5.087660771	3.000883252	3.193223145	2.96391879	2.73740721	2.868055918	3.148558059	4.239433456	5.454824338	3.002880592	3.809621366	4.29849559	4.317606605	3.633040068	3.874574819	4.740068982	3.953482569	4.772744136	3.818308913	3.783659081	3.764554178	2.843274187	2.980386758	3.057781535	2.941424655	2.855572926	2.871276765	2.845270215	2.626690913	2.863797066	2.82229201	2.848651552	2.851855688	4.280073322	3.203708367	2.71884131	3.456165	2.916159418	2.819143251	2.849306783	4.962781358	2.821318402	2.815540592	2.873544759	2.852083214	7.689588974	2.793345615	2.805213376	3.415937493	2.848193945	2.755585406	3.786130136	3.043209665	3.465506747	3.620723794	3.802586754	4.285744516	3.979961126	3.972542944	4.013054826	2.914316752	5.444331534	3.547176995	2.981644499	2.850176299	3.164507166	2.906018327	6.550090251	2.784661736	2.743729988	2.896962067	2.779618007	2.734425297	3.026011093	2.743217242	2.764414021	5.650043429	3.061706593	3.003658128	2.818718744	3.063770158	2.770053915
"1320_at"	3.102966752	2.914154378	2.946178441	2.898479176	2.993668363	3.128854704	2.927489537	2.828364091	2.763639134	2.72332425	2.910104625	2.829151607	2.728440688	2.692041899	2.919283893	2.760554362	2.720883129	2.706808983	2.773270872	2.718265788	2.77287441	2.757497995	2.746558767	3.089461601	2.922627045	2.948202665	2.996651726	2.763400623	2.883520905	2.823094669	2.739952113	2.955228098	2.828357625	2.815339654	2.679838415	2.730565492	2.756666021	2.685013731	3.080003133	3.008241401	3.171002183	2.889089844	2.862195385	2.89504997	2.951983408	2.727795638	3.351443893	2.779563644	2.800071162	2.636918544	2.6788798	2.743260887	2.678185838	2.871423772	2.706263963	2.648947527	2.828610916	2.706033187	2.824718506	2.732413816	2.958899352	2.981581107	2.88640046	2.925987935	2.901356544	2.960986624	2.867805567	2.772114525	2.704966631	2.834202107	2.872232237	2.791729443	2.804591041	2.805271546	2.67051733	2.804234677	2.694137978	2.775899841	2.752884669	2.655729205	2.762774847	2.696279494	2.61245332	2.699878739	2.730727202	2.77226926	2.693463937	2.763201805	2.773051403	2.791733821	2.717334879	2.675651696	2.677166764	2.755401305	2.732174169	2.718693139	2.694071592	2.784523136	2.848596383	2.723724793	2.769299332	2.828043332	2.940224107	2.795948518	3.054534858	2.887645219	2.626001835	2.689803762	2.85047461	2.903149417	3.04861039	2.644297908	2.709701907	2.600201315	2.764939466	2.657388862	2.617688714	2.715899131	2.674843613	2.708934847	3.665301955	2.689239355	2.686663959	2.729910501	2.842383297	2.734073041	2.653399219	2.730571386
"1405_i_at"	8.008741021	7.076552333	5.708416886	6.438888427	8.652619482	5.082574913	5.433886085	10.8765313	6.876330053	9.46633501	9.636667139	9.050271612	9.881952235	9.162003239	8.114603742	7.910527479	8.867410777	8.610639384	7.844334929	9.661256605	8.094258994	10.51586189	6.874654223	9.048234763	8.566115738	9.04529492	6.175949045	10.11715986	8.634323248	11.18200194	10.73579588	7.329773153	8.452294476	7.212613804	9.386916908	9.517099003	8.443731964	9.233365987	7.202026816	7.539408675	5.455244373	7.935285181	5.483394942	5.477267744	8.84695041	8.077399481	8.293958274	8.991575949	10.84633669	9.700271821	9.466551198	7.796982399	8.570790568	8.887093848	10.19924096	9.628270505	8.149454279	8.513478124	9.89094356	8.883916086	6.935482052	7.57742077	7.265227294	7.538489152	6.109084483	7.351762037	6.503099164	6.872533118	9.542953817	8.703542795	8.685982655	10.0498244	7.45496674	6.902416983	8.570723032	5.648755048	9.04575794	8.161971675	10.98672967	8.467493622	9.068396979	9.929979988	11.41564682	5.646287466	8.480717156	11.19333988	9.687425601	9.227396245	8.623012751	7.883517208	11.41892892	11.89090854	11.53906747	9.351453638	8.951895011	8.963695614	7.74833825	9.34343968	10.16107285	7.419106519	5.345161015	5.829428278	7.961473922	8.227692448	5.791299653	5.916208972	10.12159061	10.63503821	8.093778227	6.653543965	5.800616486	8.30924411	7.280338411	5.83194344	8.741937245	6.116177173	9.176195197	4.624395675	5.836616183	7.90853738	4.279340934	7.490977778	9.731337606	7.926251293	9.657966613	9.947557257	10.64154702	10.04082709
"1431_at"	3.254435752	3.200067132	3.262432644	3.216928554	3.243938287	3.489328587	4.173229022	3.162340728	3.136685401	3.126306272	3.161486707	3.280662902	2.955190623	3.131844768	3.174182852	3.067354499	3.086640771	3.142075187	3.512838877	2.997241046	3.152994176	3.128921701	5.662724384	3.490665107	3.216453939	3.196101294	3.391343183	3.044069782	3.343866656	3.187151621	3.081997095	3.189727753	4.307038429	3.104113799	2.985096121	3.378470761	3.640169871	3.093296418	3.315809893	3.298253748	3.42482448	3.109066679	3.70984034	3.233737226	3.469060388	6.90636451	3.275047994	3.160523284	3.15970425	3.447640974	4.260346057	3.167231785	2.980896866	3.280051352	2.99091417	4.426594751	3.246208879	3.004203833	3.154513004	3.151904394	3.222701767	3.249400413	3.22020522	3.175393546	4.38231612	3.270603323	3.073999872	3.319084515	3.155679457	3.213879706	3.223863585	3.372457889	5.044623021	3.356919179	3.080199523	3.148991688	3.125262656	3.141938936	3.250127822	3.081475484	4.632324131	3.163489707	2.980708833	4.045894274	3.118744855	3.670471576	3.087138066	3.211966128	4.105857248	3.18138563	6.59646587	3.225938623	3.108561706	6.507752814	3.122120587	3.106653676	3.166316214	3.325640186	3.162773589	3.082896683	2.907743734	3.106239159	3.22472126	2.957231817	6.835461538	3.110191356	3.747875086	3.043977802	3.227331413	3.385865787	7.03613293	3.004466674	3.096156227	6.216176451	3.179216358	3.145170207	3.701691203	3.06968315	2.961231137	5.590398397	3.146478116	3.092994948	3.033391932	3.156117009	3.342560205	3.122150021	2.98084716	3.226116904
"1438_at"	1.811985807	1.780248679	1.785460841	1.769143231	1.822427429	1.889633897	1.82477349	1.789877792	1.770750876	1.927301487	1.79435417	1.96456626	1.750028517	1.779397526	1.773863989	1.77095393	1.922020906	1.756683764	3.091884198	1.732619077	1.810684679	3.288371933	1.754342561	1.827714834	1.78701022	1.795738669	1.814962296	1.77313964	1.786582941	1.794799869	1.765401493	1.79454822	1.779449473	1.747862163	1.734912596	1.755971496	2.171386116	2.105636555	1.823880554	1.815597939	1.843563127	1.780022038	1.871996773	1.791215903	1.803744724	1.765641015	1.802664322	1.782054098	1.786430018	4.151674689	1.761063969	1.781755464	1.722910956	1.805217495	1.740657623	1.78803503	1.779771946	1.779208932	1.819279509	1.769712881	1.797452233	1.79504915	1.773201216	1.793539814	1.785433829	1.815904569	1.767549349	1.777700151	1.768679021	1.788464626	1.784946383	1.780875229	1.79147374	1.790354943	1.750586041	5.72693066	1.77422318	1.777550076	1.78169196	1.757380096	1.768513632	1.797856737	1.744889379	1.761339075	1.798063385	1.786753552	1.761004401	1.804743443	1.781203114	1.837881032	2.204473678	1.764524519	1.753877231	1.77702889	1.77935636	2.326365504	4.998780193	1.798189141	1.784548191	1.818761563	1.723975627	1.773315618	1.790703205	1.783491365	1.825009069	1.805853714	1.725471846	1.739260321	1.796422558	1.799740681	5.477448082	3.759930361	4.633333872	1.734642334	1.805349202	6.116486927	1.844608084	1.776410245	1.774555181	1.764200767	1.769316646	1.750824514	1.766761925	1.772829425	1.807748283	1.779637056	1.726751435	3.142053754
"1487_at"	8.979926867	9.59460672	9.047855686	9.472396078	9.071548015	8.900266603	9.388478382	9.492614737	9.336176646	10.21681346	10.42391749	10.12888507	10.5608876	11.12885602	9.664255666	10.00438316	9.777999902	10.14533949	11.27314244	10.41602767	9.434103918	10.93290732	9.960356835	9.986700056	8.542140168	8.856890529	9.05185061	10.13000564	6.806043759	10.6094729	9.494293103	7.928908211	10.14984472	10.34027726	10.32985178	10.35125954	10.55565055	10.65631242	9.051580143	8.981708824	7.949031923	9.06641589	9.437694632	9.731263323	10.77671172	11.20794663	9.341173155	10.19744853	10.0541942	10.68541703	10.03249688	9.511262598	10.00891638	9.915707404	9.626077169	10.40618011	9.746320052	10.24149488	10.48001122	9.949173054	9.391533152	9.026172711	9.236981749	9.236589576	9.678049016	9.555124485	9.510111997	9.558208689	9.935830187	10.67696874	8.293368499	9.887900103	10.35441842	9.889004421	9.528167303	10.58058314	11.12765068	9.524390351	10.42157216	11.01395136	10.06978007	9.97119724	9.734141987	9.772511452	8.519250719	9.876743826	9.457754491	10.28679603	10.72173669	9.917808056	10.82879795	9.855002612	9.924401523	9.603543594	10.03457471	9.988304381	10.33862905	11.227855	10.81690647	10.07820645	7.444046562	8.377285316	8.704872179	7.023048545	9.03040817	9.394220723	7.614971658	9.384674698	10.68713693	7.910047343	9.953903169	9.543685931	10.50863144	10.24616302	9.644675876	10.37057155	9.052584111	9.505195241	8.626488437	8.738104131	7.865974326	9.779406477	8.653490251	9.885774286	8.236721539	8.408483484	11.72683217	9.74224808
"1494_f_at"	3.384106268	3.343537052	3.379558632	3.32291069	3.409172926	3.375818232	3.30863192	3.008309856	2.923145479	2.885490634	2.916436357	2.937406734	2.887319083	2.897444811	2.940810229	2.916981659	2.896304397	2.886485503	2.9252023	2.867876396	2.924091458	2.911311332	2.899617216	4.22996967	3.824412134	3.367908855	3.358274827	2.898634119	2.636737084	2.597315095	2.903809387	3.577880078	2.917421809	2.885962286	2.885724399	2.925409418	2.868987334	2.555636093	3.462900613	3.475339697	3.374749106	3.336021433	3.302641876	3.32168374	2.748935415	2.901192488	3.133771053	3.507658755	2.918917279	3.095622919	2.55014377	2.577798104	2.898099541	2.931865571	2.90005808	2.901434285	2.929149382	2.562984163	2.916944945	2.564951893	3.349892631	3.61008732	3.338885475	3.322167869	3.313828867	3.616874305	3.350371976	2.56922916	2.551281445	2.64214197	2.716706633	2.578266407	2.609242346	2.639906252	2.537435939	2.599687189	2.550155232	2.565674519	2.723747898	2.593478231	2.910955663	2.556092434	2.516691531	2.53892311	2.576438151	2.595473968	2.550434302	2.563663443	2.580370057	2.596350941	2.563115773	2.557636118	2.544165816	2.569106282	2.562693663	2.554548818	2.548191876	2.59425408	2.685255546	2.8917643	3.217025013	3.281717518	3.349951634	3.214542205	3.418591478	3.2885633	2.540817358	2.888922981	2.666659452	2.699471989	2.589595467	2.548401462	2.548006071	2.491993384	2.591484309	2.491766971	2.526099003	2.556406562	2.541299521	2.549500039	2.563797002	2.535596432	2.561290934	2.55852594	2.615002359	2.567604725	2.826883466	2.561537176
"1552256_a_at"	3.658923387	3.8838195	3.64479758	3.630415431	3.741550405	3.679562829	5.733822809	4.225576906	4.725962189	5.052695433	5.036416102	4.605364563	6.295024113	5.616665369	5.651784632	5.015120138	4.96140175	7.018954196	6.770565073	6.634960549	7.653437136	6.013363176	4.984671725	5.286725477	4.092870851	3.726698124	3.742073754	4.121087192	4.062195177	5.610670472	4.643619456	4.553119609	4.981627722	5.881717442	5.665153878	6.210555569	5.795430222	5.314158227	3.683465527	4.130946438	3.671122337	3.636809157	3.889978948	4.647689638	4.585916488	6.435169451	4.608223022	4.608437539	5.631089832	4.852713703	3.967499184	4.057515948	5.606306382	5.556487395	8.67811406	5.203301601	4.162907979	4.869654559	6.543301375	4.516264899	3.561669272	3.618137313	3.632415426	3.725528811	4.088331683	3.982777218	3.829722295	4.305636726	4.124334131	4.588669369	3.81503227	4.180462893	4.250851073	4.528619607	3.308679168	5.645734521	6.118853311	4.585100748	5.537485987	7.02476929	5.78670358	4.161520045	5.97973526	4.749182438	4.738629345	5.948332978	4.454746554	3.448627427	4.589643712	5.019071742	5.856536786	6.031074482	5.98678856	4.868402403	3.529663426	5.658013118	5.39749273	4.89805246	4.928898459	6.12619548	6.519608596	3.521334264	3.927894298	4.185007819	3.573381697	5.595904991	4.84752219	5.964722042	6.780866505	4.064684289	5.09389898	6.30116125	6.062455992	4.993224817	7.467487077	3.543710181	6.0179183	6.305009134	4.808479248	4.818651088	5.112829588	6.92999931	5.593001353	5.637232208	4.195307096	4.48484274	8.750927544	4.836751033
"1552257_a_at"	10.45099564	11.21980442	11.45931819	11.19878816	10.84632921	7.993932063	10.6044656	10.99811229	9.641638408	11.85518684	12.35555809	11.55475519	11.42767281	10.60427866	11.64519137	11.63036649	11.50684316	10.57262645	10.71712564	10.3592434	9.214915263	11.91388998	10.53847438	11.11810551	10.58995172	10.37804862	10.57925087	11.01244238	6.900604404	11.70449981	10.79833047	8.956905658	11.45808274	11.5635299	11.61183471	10.99525056	11.217218	11.84780579	9.986236811	9.838674281	6.862711739	10.64625034	10.98075246	10.6431601	11.68332359	11.49342497	10.01086037	11.38466254	11.23185154	11.92810829	10.97676015	11.41990379	11.93849596	12.14783365	10.26649862	11.40881608	10.6847055	11.63208537	11.78676107	11.22314279	10.24686175	10.11279701	10.66564115	10.71406267	10.52190185	11.25321476	11.72794895	10.98517652	10.91002866	11.41587722	8.539637075	11.14391035	10.67843262	11.33110891	11.00512247	12.28244163	11.37353772	10.21621566	11.24228893	11.7510559	10.87969872	10.91052448	10.19416156	11.46016751	9.436174173	10.73002338	11.2186579	10.47356184	11.29041207	12.06139977	11.2213741	10.40664449	10.66492711	10.93596334	11.44160892	12.52828648	12.48826629	11.35282165	10.82400378	11.32079011	8.988057249	10.46780542	10.76150184	9.046769215	10.55037354	10.20697196	8.875170222	9.293007319	11.39534201	6.875860772	10.21187285	11.02962892	10.30715447	11.63531398	10.05500722	10.58022791	8.532176799	9.388298492	10.08509281	10.63735461	8.953725314	12.41696678	9.827997532	11.34654593	8.353582219	10.44317425	11.94252595	10.80550184
"1552258_at"	2.685106841	2.619835607	2.630792396	2.603598396	2.673313943	2.754009074	2.597771984	2.468466703	2.441583493	2.431243826	2.437592866	2.444019394	2.398434482	2.392392416	2.504324758	2.417414682	2.383206643	3.155275259	2.440118088	2.386423298	2.266825327	2.412714719	2.380468832	2.506056201	2.637058689	2.640870912	2.677496541	2.363690841	2.586537494	2.587822209	2.408420471	2.472965163	3.126544698	2.396716702	2.355548197	2.402020676	2.439190246	2.544830284	2.732580279	2.681740905	2.947025808	2.602010247	2.624137116	2.61880376	2.686133437	2.900954458	2.471956174	3.228315042	2.475865166	2.494930575	2.607792961	2.563442978	2.362636229	2.447771471	2.396447393	2.641410776	2.519055726	2.550073976	2.497515208	2.583572877	2.643561922	2.674219914	2.626063951	2.561360039	2.605589808	2.652550653	2.571238723	2.582639328	2.549374944	2.659558229	2.594583093	2.602350293	2.637499872	2.637526108	2.520598845	4.407339947	2.547937197	2.587084711	3.745240858	2.508005849	2.432867141	2.582673631	2.705935677	2.434563889	3.293324619	2.59449434	2.430535902	4.026496248	2.591171582	2.610074187	2.583959339	2.627508477	2.573048003	2.581068527	2.586569411	2.559740149	2.566944768	2.731971995	2.795012571	3.623866571	2.534876643	2.574487715	2.635962616	2.534788515	2.672523546	2.586951756	2.489161245	2.39211193	3.169767055	2.595697973	3.770609264	3.445109533	2.57876814	4.320783085	3.792690488	2.568440679	2.538549079	2.458581839	2.585857934	2.560361314	2.55451358	2.423148106	2.560945181	2.577153356	2.655438121	2.733475851	2.426089105	2.568683312
"1552261_at"	2.998722576	2.837336438	2.870447035	2.841142997	2.923832767	3.014801238	2.805487147	3.130235957	8.634142224	4.228233637	4.189937078	2.888526472	3.473589608	9.877316603	3.755729934	3.225669585	3.315001265	12.15056975	10.66012653	9.980643433	9.34645811	3.551268705	5.020774244	4.390563436	2.872335676	3.174434018	2.923812541	3.597390382	2.642443069	2.746405	3.545101492	3.958228233	5.761009107	2.780180333	6.261061701	5.563051539	2.820631508	5.417160285	2.942726647	3.227627573	3.003577379	2.848894768	4.140868289	4.425646396	2.666885458	7.51814366	5.066332315	6.679812085	4.674089118	2.536692244	3.056975998	2.618802849	7.936429403	2.679340719	7.798666433	5.115988585	4.613817362	2.609661902	5.233998228	2.580784252	2.884891347	2.980963761	4.481187478	2.848472413	2.892109341	2.891810788	2.796887691	2.642007309	2.57033457	2.768230068	2.786424215	2.588833802	4.15226345	3.094918173	2.576063758	5.128756251	7.118824744	3.110643598	3.225887562	5.244072569	6.161735709	3.256041661	4.309183506	2.570584114	7.631648372	9.564324209	4.886256398	7.520002171	4.743850015	2.662371141	5.123790444	8.822303428	3.223389379	2.624212202	2.581664609	3.097888991	2.600733811	3.400229647	3.881097109	4.272615128	2.868010091	2.800147555	2.907632672	2.737543756	2.941597656	2.824564047	4.870016667	9.077994458	2.783604686	2.79157348	2.59839716	3.035839091	2.563364655	2.696530614	5.039831737	2.980461245	2.47537978	2.641838788	2.479193759	2.56386203	2.548224589	2.554885953	4.183824772	2.598315857	2.735344313	2.607800094	3.106939499	2.629047774
"1552263_at"	6.928309294	8.01935231	8.345566351	7.663482921	7.791692681	8.706668403	6.865946734	7.934940744	7.081555004	7.746718164	6.777281526	7.604184138	7.714597532	6.327044716	7.951612001	7.552272953	7.261542563	6.241698349	6.169961273	6.890356648	5.39173389	7.319711182	7.059952043	5.626156844	6.695948193	7.390941961	7.009190819	7.867703664	10.27107818	8.685644806	7.668465762	9.904682534	7.937430632	9.378250456	6.759997991	7.014511088	6.920610534	7.471272311	6.908314757	5.655968501	8.667622772	7.306615177	7.061810895	7.727471757	9.627999564	6.032098646	7.948003928	8.159181277	8.184490942	7.680663575	7.952992326	7.1654611	8.07806809	7.848274689	6.965155279	7.178653684	7.963549399	7.029805183	6.864526319	8.404200717	6.920014324	7.706440291	7.176948441	8.529904311	7.545900356	8.516691852	7.721434364	7.215532109	7.345941312	9.188827547	8.521372932	9.339959916	7.806020355	8.291196533	7.879613795	6.859672008	6.089574122	8.702478388	8.339031252	5.419515835	7.93092016	7.058463618	7.215532109	6.146378149	5.951247659	8.104910436	6.76086063	7.168083949	9.017008179	8.390010537	7.50392734	5.651923149	6.156932891	6.918946554	8.447482769	6.794012439	6.76753968	6.847233668	10.2046503	6.059815076	5.799250978	6.452341597	6.714466629	6.794793533	8.439249274	6.477389219	6.838135834	4.816992959	5.720317946	7.121913679	6.10128792	5.88391093	5.884868228	6.67544006	5.806230632	6.577212066	6.597867616	7.676675121	9.087672673	6.810385117	8.173474769	6.417244228	8.064409386	5.483843144	7.718444482	7.071017992	7.213597295	6.679616384
"1552264_a_at"	5.095167052	6.468210532	6.506719657	5.846372214	6.755531067	5.745823321	5.856466409	5.280818652	4.330750001	6.312236177	5.097694118	6.277523559	5.576241378	5.511867057	5.550331003	5.077766211	5.406836279	4.953395721	5.223670098	4.290028088	4.826844571	6.219142008	5.387460248	5.263697819	5.184884869	3.91191359	5.312217147	5.260117367	6.107629846	5.575656788	5.031356688	6.80118307	5.27407835	7.480257424	3.357810391	6.020748912	5.225450765	5.280016954	5.573815926	5.104775301	6.777673387	4.853506902	5.133601221	5.471530391	6.296971621	4.858518792	5.696179715	6.597112917	6.038256269	6.289871752	6.282256375	5.113760779	6.140208978	4.622397367	5.311168222	6.497142021	5.297076649	4.720336539	5.064774608	5.214119112	3.953735061	5.935958357	5.492660719	5.95100035	6.875362753	6.934408148	5.763518563	5.425494568	5.532251761	6.372838343	5.848513426	7.222764883	5.687188591	6.375070529	6.309233676	6.41174519	4.630324652	6.586693939	6.357990151	5.75482206	6.590285415	5.688712528	5.589867212	5.138511516	3.769894128	5.847404116	5.168373568	6.176393984	7.39660296	7.299782012	6.461527018	4.050573052	4.510673667	5.782064765	5.878024097	4.992797863	5.904168239	5.311481027	7.366665026	5.217040334	3.344600921	4.717421188	4.799697532	5.124997227	6.111821256	5.471465437	5.26574203	3.952266212	4.144783955	4.416183624	5.690744273	4.404502405	4.704593758	4.678341288	4.120607441	6.025047537	4.265222712	6.132048758	7.628188439	6.686142744	6.376819077	5.430773373	5.669397464	5.213489474	5.755953814	5.401612638	6.473209535	5.390324898
"1552266_at"	3.95308254	3.604365026	3.634436003	3.58546946	3.695142245	3.879707071	3.549663106	3.273335674	3.333320309	3.102134889	3.324061589	3.175754664	2.99167729	2.941370561	3.215383941	3.13882493	3.105507331	3.04346377	3.161813802	3.097886087	3.1383129	3.129681597	3.12549718	5.403019514	3.618146153	3.630311896	3.678661403	3.161024561	3.237871663	3.150718864	3.147874396	3.37462023	3.388975887	3.1113932	2.972420006	3.138188679	3.159826338	2.977323287	3.921586492	3.753626694	3.890532659	3.528690039	3.54125435	3.550128782	3.163005791	2.995081649	3.394292651	3.115996711	3.17954188	2.805133599	2.968581735	3.054790728	3.125571444	3.266527717	3.105178242	2.826195904	3.190617078	2.985869868	3.210974321	3.014934812	3.723450262	3.688339371	3.606387707	3.601160203	3.601705828	3.674387633	3.473709778	3.255724667	3.010523627	3.720430535	3.691693646	3.110628026	3.102508282	3.165849829	2.968113036	3.099741473	3.026124056	3.08713106	3.049137812	2.941259236	3.09384136	2.905524816	2.897746432	3.009936015	6.865470742	3.408003697	2.989325718	3.070201772	3.079409348	3.107817324	3.015661099	3.334818531	2.975456413	3.054790728	2.982292216	3.042066846	3.001617798	3.097203829	3.166021698	3.226710604	3.397035669	3.389238816	3.634436003	3.536530883	3.764572548	3.52564151	2.979482874	3.138986358	3.807952891	3.818920525	3.103793656	6.44486487	3.010171489	2.874971025	3.434551043	2.798621582	3.087253691	2.95210273	2.938660571	2.986599004	7.370689524	2.914106241	2.946011148	3.04475122	3.436549778	3.054790728	3.621773893	3.040644949
"1552269_at"	2.241255452	2.184839747	2.201398652	2.174909493	2.238579284	2.304401488	2.177885699	2.274216851	2.245878417	2.212162137	2.252311177	2.269039703	2.227600969	2.236891665	2.286859346	2.240529638	2.234668558	2.233128996	2.255874847	2.212606693	2.528153918	2.236138796	2.231463443	2.421485238	2.196752705	2.212419949	2.238522446	2.242773707	2.171368099	2.149293258	2.231766778	2.327327489	2.2647488	2.204959275	2.189706058	2.239304905	2.246522236	2.074678051	2.269213473	2.241107176	2.300614842	2.182647302	2.174867667	2.187377629	2.187408447	2.232113841	2.349831601	2.251548903	2.264262083	2.036666949	2.066676845	2.101241782	2.199553174	2.299350098	2.236991309	2.169615219	2.274556346	2.09626403	2.286775413	2.10029884	2.215858152	2.227895293	2.186351528	2.20647497	2.190253418	2.219582123	2.148359254	2.11900225	2.091220952	2.150730521	2.173465083	2.127886678	2.200568866	2.142119553	2.061041677	2.133849402	2.081846309	2.116283026	2.108476369	2.052959178	2.244462845	2.083765014	2.070710665	2.084935635	2.110960757	2.125071308	2.068021223	2.114895609	2.118513739	2.130403891	2.096043097	2.083236653	2.087208061	2.10201348	2.09942385	2.088921665	2.064172111	2.112105872	2.209812966	2.221320428	2.135242326	2.161433959	2.206154415	2.125192719	2.269037994	2.17606383	2.044655632	2.213022049	2.152526939	2.18691992	2.115486925	2.08362852	2.090325601	2.011720042	5.625948052	2.037687659	2.050729072	2.173937656	2.060181954	2.080054108	2.101351748	2.0597403	2.07436299	2.093830837	2.164196212	2.164355847	2.218163916	2.0922736
"1552271_at"	1.500897314	1.471535283	1.478095713	1.477383827	1.499561506	1.530095115	1.461184567	1.422526425	1.40366696	1.384963495	1.4116395	1.429793894	1.392614692	1.401793075	1.430959457	1.404029116	1.398382602	1.40011214	1.434183438	1.380244863	1.4252189	1.418991712	1.39897161	1.483337137	1.476106835	1.486533772	1.504048339	1.401457597	1.354358049	1.375737834	1.400235248	1.453044244	1.421142786	1.400881142	1.382576979	1.397668758	1.411290471	1.331689291	1.514261925	1.504600079	1.49676279	1.480058066	1.458578104	1.48193844	1.421232382	1.408703868	1.487732095	1.419788185	1.425173918	1.323495006	1.337914041	1.349935953	1.382289054	1.410822408	1.402069255	1.407805925	1.417327045	1.351327552	1.416853722	1.357571346	1.488090595	1.48193844	1.466461389	1.485482786	1.47845773	1.501525298	1.468028918	1.35388995	1.338653396	1.375275957	1.384904767	1.362021873	1.369398254	1.371748327	1.321080455	1.367836382	1.334034718	1.357149161	1.368129385	1.330032488	1.41661394	1.364336901	1.316572122	1.3371627	1.360346626	1.369271777	1.342016888	1.356066996	1.373074368	1.37330123	1.35412924	1.338917391	1.329628673	1.363105016	1.358436077	1.349267774	1.32584582	1.371581477	1.409306443	1.400923289	1.43006272	1.44762087	1.480259192	1.416295407	1.515261366	1.461227183	1.310909758	1.382007794	1.380150561	1.385154134	1.372808211	1.342405861	1.346842482	1.306562948	1.374010375	1.335615461	1.331675315	1.351839951	1.34074989	1.341705138	1.349595402	1.333815677	1.350357179	1.345679672	1.377738313	1.35667519	1.388832604	1.345599115
"1552272_a_at"	2.199098051	2.167766767	2.177072431	2.156946453	2.212656425	2.245067168	2.164270348	2.239964657	2.220862184	2.183501797	2.228353587	2.235920943	2.219967253	2.223323431	2.230792828	2.220320121	2.188485482	2.564469859	2.24464899	2.195342631	2.633423982	2.232317233	2.182776269	4.166525666	2.168899771	2.183818855	2.217244894	2.210090449	1.885467702	1.942130657	2.016598293	2.242903583	2.257349108	2.193279805	2.17607001	2.202358337	2.22224046	1.870444711	2.243373487	2.213049435	2.215660184	2.168111836	2.164946433	2.180645931	1.995152041	2.209068311	2.342832866	2.242881906	2.232312342	2.035498078	1.850496033	1.880693328	2.209010013	2.220320121	2.938468803	2.16309718	2.225618626	1.886828261	2.54960682	1.892550233	2.190757023	2.187519019	2.168513861	2.184793906	2.166968909	2.195861663	2.146130321	1.88599062	1.863719655	1.910582374	1.882904246	1.924661824	1.94022188	1.904927188	1.842260789	1.92782935	2.085490271	1.885990183	2.596599528	1.847216359	2.22697705	1.866826137	1.815706527	1.859948102	1.896337435	2.748623519	1.874835798	1.897329706	1.958092846	1.893963426	1.902396561	1.885889412	1.875241525	1.913480384	1.889510075	1.873313032	1.865765348	1.921111817	2.635268397	2.210945011	2.105268966	2.151109643	2.180116884	2.095170863	2.202943965	2.15812738	1.8230781	2.20416618	1.89473531	1.884827237	1.90642382	1.878944822	1.873455859	1.996112277	1.8967414	1.837226607	1.888948657	1.88462097	1.850327759	1.872224713	1.863634879	1.857137064	1.849341857	1.874545667	1.90737684	1.887901965	2.154391189	1.873283908
"1552274_at"	4.674349872	3.231439769	3.285016611	3.283683818	3.300609455	3.301044637	3.284552711	5.895943928	4.697891585	4.096507457	4.025483458	4.043374179	3.909301172	4.027567172	4.031556049	5.298596868	3.978704	3.92229171	4.303817899	2.221048881	4.043686046	4.031765655	4.001419113	4.090088726	4.966094417	3.760510582	3.224023611	4.032844497	3.432029603	3.996075029	4.028473429	4.041527551	3.247224332	4.062817686	4.338231686	4.02500404	4.375346856	4.485097672	3.375647512	3.337925957	3.291961636	3.22438167	3.001749057	3.601539183	3.871126668	4.027567172	4.059104336	4.020393134	3.803097934	3.811063871	3.830297021	6.784326833	4.005199184	3.426246944	5.344706965	4.006049472	4.037945112	5.651778708	4.169466948	3.840276125	3.294512176	3.294644866	3.131662576	3.296759425	3.087991793	3.199659365	3.270068192	3.847774662	6.048153662	6.040870467	3.855893305	3.22541431	3.945992473	3.8485624	4.591081388	3.216814772	3.823086576	3.237797045	3.239344069	5.147052508	3.194547679	3.83080696	5.880372496	5.642835942	3.852417784	3.207457532	4.751186293	3.19476741	3.845624902	3.254321149	3.836471047	3.831067018	4.199229554	3.227415663	5.503077972	3.828637722	3.792394521	3.700044544	3.554429386	3.969388767	3.676878257	3.284725576	3.787198395	3.276117911	3.234215369	2.767940643	3.811354473	6.39691107	7.148344159	3.335092663	3.265969531	3.457367247	3.723178346	5.817023074	3.248444932	3.825068791	3.829573155	4.317526039	3.111904884	3.828569432	3.236148369	3.189790908	3.996629231	5.718535315	2.601062144	3.843515482	3.997359592	3.852042382
"1552275_s_at"	3.600988333	3.241980795	3.285053347	3.415247918	3.697330437	3.449319501	3.738191482	3.691085375	3.238655395	3.225088388	3.294545051	3.319794025	3.185497231	4.538117322	3.346537584	3.484632462	3.231089711	3.449366079	3.289358798	3.164251518	5.465008111	3.26323124	3.302247494	3.525086007	3.244176574	3.261356938	3.333266914	3.278935312	3.319987232	3.269833401	3.244343944	3.46533475	3.285883116	3.228839519	3.2750623	3.224585404	3.282120722	3.245718122	3.430220926	3.337357338	3.419043799	3.253301778	3.586549063	3.239415647	3.473497601	3.250142938	3.345937662	3.274696945	3.314604705	3.535747362	3.762057736	3.81628794	3.185040345	3.29570483	5.372465857	3.304148757	3.267043636	3.945925649	3.332539399	3.209056185	3.300009519	3.285053347	3.165964565	3.2647424	3.213614543	3.301633156	3.412688192	3.302351486	3.515128733	3.639086682	3.415314662	3.356328377	3.270553007	3.331418618	3.637883259	3.230511537	3.197125089	3.20619111	3.195148967	3.538647256	3.322441362	3.141230675	3.186743749	3.248319137	3.237893748	3.245582577	3.19000214	3.235174219	3.302912837	3.322653863	3.481959079	3.491736186	3.186790936	3.209631413	3.47788988	3.270200116	3.22808532	3.275692494	3.26639561	3.216701854	3.240967038	3.225423719	3.431844739	3.171677926	3.300973543	3.218465042	4.037275851	3.095489701	3.353918452	3.394529083	3.331339103	3.042907681	3.318109885	3.879275021	3.237586307	3.215880343	5.328050387	7.207087618	3.110863908	3.301547388	3.267481248	3.242568322	3.839380469	3.322613458	3.353669021	3.283434119	4.542863909	3.279028902
"1552276_a_at"	2.281842867	2.248213562	2.261316583	2.241537868	2.306601416	2.303841734	2.244878763	1.702335662	1.680580539	1.636475193	1.681544771	1.699456232	1.653485366	1.65862216	1.700162192	1.669069251	1.652157437	1.651977849	1.693016499	1.647959098	1.690960475	1.672336584	1.654036272	1.888162665	2.255429822	2.265087919	2.289634909	1.6746818	2.250776773	2.256068927	1.664622802	1.716279899	1.712012544	1.661543641	1.650298208	1.660238647	1.685335061	2.215198058	2.33315555	2.321052412	2.282052057	2.238723168	2.251883927	2.26137041	2.25145582	1.663865383	1.709674225	1.683160067	1.688993335	2.197065797	2.187009249	2.229510855	1.653804504	1.686154584	1.651232797	1.641305245	1.686068294	2.221113775	1.730638823	2.224840629	2.269795745	2.270461395	2.251426871	2.26499434	2.237035659	2.285547965	2.227775541	2.240204846	2.20475033	2.280152655	2.259064344	2.237765989	2.250776773	2.255186155	2.197581652	2.237536073	2.210761808	2.224347078	2.239480115	2.199642777	1.673583569	2.215973024	2.193089185	2.203341306	2.227046479	2.243348922	2.196182864	2.230008312	2.24568666	2.258345176	2.22267106	2.212592826	2.206947168	2.229104015	2.230054835	2.21312554	2.192700453	2.255371059	2.259451507	1.660945336	2.223785219	2.221443087	2.262050571	2.175462552	2.302402531	2.241075621	2.190187629	1.646119293	2.372171777	2.261257526	2.268861359	2.208351034	2.218448147	2.17953953	2.260077776	2.206737846	2.210881759	2.22513192	2.20111985	2.214048273	2.220234271	2.18834028	2.226294275	2.22513192	2.270461755	2.227368558	1.63619152	2.221441524
"1552277_a_at"	6.850762258	5.890231715	5.81144703	5.479141913	5.618331993	5.107149384	5.033588832	7.462445079	7.564992661	8.125564672	7.734270496	7.706956479	8.071662113	8.473961918	8.523035136	8.462542264	7.032082036	7.959888783	8.223278803	6.310086789	7.620672333	8.283984327	8.044926368	5.136312111	4.598825405	5.131942226	4.702899621	7.894090273	8.46520307	7.711679457	7.302143874	8.307360711	7.948498469	7.595825911	8.26518822	9.074478638	9.082661047	7.341415941	5.407344384	5.294594155	4.868766295	5.052188817	5.464795401	5.720605365	8.262336992	8.276240393	8.822713928	7.882745573	8.234605827	7.727201906	7.534916904	6.988872544	8.247214404	8.947613256	7.956477832	8.064717203	6.572870144	8.340097237	8.224391209	8.092059209	5.931492504	5.03627198	5.355077385	6.641699056	5.965965572	5.321029105	5.274288452	8.303603215	7.465793202	7.174091408	8.564198885	8.316538144	9.57503568	6.899196095	8.328338263	7.492933375	7.669423968	7.666848164	8.506619445	8.122768405	8.146294017	7.987363918	7.695678519	8.180047697	10.01237878	8.102890291	8.082084414	9.033229683	8.008420554	8.015633436	8.708369011	6.555604652	8.41964267	9.861010636	8.599915811	8.626340746	9.03397177	8.536697696	8.15524415	10.01598468	6.436776215	5.108602684	5.114084276	4.839453074	6.101868563	8.862215358	8.252968481	7.363850335	7.305971379	10.06637836	9.587800676	9.704079359	9.919359162	6.721427986	8.595424003	9.824803305	8.154802943	10.21813594	10.13684712	9.080575377	8.831894186	9.07117907	8.877546399	9.650578589	9.984749135	9.592777647	10.22176055	7.908556546
"1552278_a_at"	2.475000686	2.39858359	2.416308377	2.387672341	2.446694607	2.518305623	2.380772447	2.402292417	2.391212229	2.344093498	2.389906986	2.395279163	2.329445124	2.345921939	2.434145337	2.381239682	2.346832782	2.377418215	2.399926746	2.353130787	2.410823663	2.371666335	2.372612901	2.619826586	2.40221913	2.428750142	2.46755673	2.395236695	2.452207359	2.442244256	2.367804739	2.48676226	2.419257702	2.347283846	2.345129266	2.363765664	2.38156903	2.33674591	2.501174979	2.460389385	2.544397117	2.387390143	2.385081992	2.396670716	2.489138286	2.361285337	2.531881963	2.391028722	2.416878524	2.291339895	2.328155331	2.378881506	2.334297467	2.458835564	2.350028862	2.320562921	2.394240713	2.353744142	2.437577586	2.372040852	2.432323673	2.43818301	2.388341514	2.416308377	2.386783182	2.432046224	2.351144261	2.389903649	2.347736529	2.449264886	2.408751579	2.40062342	2.423945264	2.414906825	2.320909521	2.408134081	2.35578904	2.431979142	2.388051673	2.312477807	2.386855065	2.354613584	2.291151873	2.343097166	2.383568603	2.411083035	2.342717147	2.388837985	2.404522999	2.402854623	2.36419075	2.354285145	2.352632207	2.389902114	2.372102188	2.360581658	2.336039941	2.412966514	2.445036116	2.369293454	2.324623466	2.36278336	2.420492924	2.314741352	2.589056667	2.37854023	2.332857906	2.347928579	2.47452246	2.45688558	2.41417476	2.321032487	2.356635158	2.254988531	2.413857774	2.341930126	2.289777772	2.362362075	2.327380472	2.349505468	2.372399752	2.337862539	2.370579638	2.369429613	2.456288356	2.372040852	2.329405464	2.367828511
"1552279_a_at"	2.345067066	2.298268642	2.316056525	2.288199008	2.356077095	2.433747232	2.289888451	2.28525486	2.274005894	2.26163377	2.279576082	2.290052605	2.228103752	2.300427423	2.310197137	2.260764201	2.211153794	2.397718343	2.301619308	2.760429882	2.299583711	2.266959258	2.395915963	2.435408948	2.305539505	2.316440254	2.338767468	2.282739001	2.367041522	2.293485781	2.269778012	2.339113384	2.296609004	2.258576619	2.235275363	2.966207785	2.259694958	2.248730474	2.390370568	2.431660953	2.433590344	2.307107551	2.286434089	2.308721841	2.3467172	2.297007053	2.325226342	2.287503828	2.332786345	2.246520293	2.236700865	2.277241753	2.262888251	2.300168838	2.745295111	2.214048897	2.28525486	2.270671628	2.297234706	2.272808118	2.330761653	2.344556737	2.293667991	2.313680701	2.316056525	2.322862297	2.260015423	2.282910942	2.255377683	2.306635726	2.343989108	2.281467504	2.291595912	2.323104021	2.209659501	3.097563283	2.27514218	2.27514218	2.283002824	2.259594925	2.279028866	2.252006333	2.193415998	2.256484758	2.287766154	2.305972423	2.263804207	2.276700301	2.291042848	2.284723319	2.505864821	2.940608893	2.236685007	2.283597347	2.275406174	2.317854034	2.255658479	2.301396354	2.31837851	2.537058617	2.239916092	2.26428931	2.309249476	2.292597855	2.374159943	2.286531312	2.21096504	2.627418814	2.337616123	2.372985745	2.296324124	2.345576117	2.263116785	2.167849541	2.313268427	2.216996107	2.263087001	2.263296457	2.230694907	2.255199318	2.268909395	2.269105493	2.276955492	2.265372837	2.35552234	2.256988793	2.255021108	2.26057507
"1552280_at"	2.898060619	2.804329868	2.816089181	2.787656696	2.890962618	3.009518463	2.790565939	2.785704888	2.730023957	2.673046397	2.752488925	2.785898385	2.696849536	2.658207928	2.805649176	2.713004465	2.672485445	2.665941278	2.729282024	2.642555162	2.723777528	2.71013751	2.698154054	3.093549084	2.81093007	2.837673769	2.892431434	2.7182758	2.843970557	2.748681334	2.702968788	2.905579535	2.742030202	2.685721971	2.656805917	2.680737025	2.724521869	2.660363388	2.889511391	2.862960084	2.932691179	2.790794719	2.804648782	2.800840974	2.796481152	2.692968986	2.834371176	2.723139928	2.744414352	2.669542799	2.659645257	2.7082848	2.649175083	2.776285308	2.698874932	2.635179899	2.745739324	2.698225571	2.759830228	2.698225571	2.834968417	2.848159752	2.78188983	2.818948799	2.793433825	2.854446096	2.74072141	2.734231851	2.692121487	2.812362974	2.848782909	2.727047596	2.742792588	2.775637801	2.642503675	2.744756048	2.658895044	2.714740481	2.713196278	2.631229662	2.713292343	2.659386717	2.671543684	2.670505471	2.700614821	2.72409359	2.669002692	2.707850607	2.714629669	2.729405011	2.683028325	2.639289534	2.68872887	2.702305959	2.7041677	2.687098264	2.658895044	2.726702712	2.749218401	2.709384249	2.686723273	2.748914429	2.845771837	2.692114589	2.895099832	2.786977858	2.588523892	2.662376496	2.827830594	2.863054145	2.740502815	2.648431223	2.666588628	2.591810315	2.732171646	2.620344251	2.587158968	2.682765867	2.639877011	2.673061236	2.689005303	2.654356879	3.448376249	2.698225571	2.77131697	2.701731504	2.628438885	2.695789675
"1552281_at"	2.730102091	2.706538942	2.699736249	3.583068736	2.731117403	2.751883221	2.698909646	5.263833693	5.517966155	5.488878145	5.500383202	5.526375073	5.495235417	5.503105688	5.522270801	5.511268263	5.511268263	5.582814031	5.507347004	5.486514074	5.34712532	5.522577929	5.511268263	5.606918714	2.703540186	2.714423545	2.727767535	5.512948976	2.785990423	2.820045446	5.502152504	5.511268263	5.514240659	5.500739762	5.486664643	5.505107478	5.546023408	2.762432988	2.746336794	2.729913959	2.911722812	2.945085819	2.693540527	2.408040899	3.933036551	5.508678286	5.894315663	5.521540778	5.679762218	2.738894241	2.760327782	2.748649828	5.492350685	5.524158317	5.501650491	5.343739962	5.511681582	2.772293209	5.545214394	2.78354982	2.711994004	2.709322101	2.699428565	2.709322101	2.803085519	2.721778725	2.683873166	2.763830104	2.745161282	2.794076749	2.811763173	3.052573056	2.784058398	2.780661581	2.718241675	3.349797028	2.756466137	2.986334853	2.78667928	2.747180367	5.458972014	2.738807509	2.538003587	2.750337131	2.76137995	2.884316766	2.760788731	2.779618331	2.923430367	2.804905561	2.788657748	2.759691236	2.744531479	2.78322247	2.777414715	2.762500217	2.756986488	2.790258647	3.785699268	5.502276983	2.142355166	2.687050737	2.709322101	2.64702401	2.734919357	2.691972701	2.725522912	5.239866665	2.782275851	2.812147702	2.794047988	2.766200209	2.964837303	2.724206828	3.226802656	2.665148149	2.741939104	2.767495448	2.67312551	2.759948313	2.785146214	2.748343113	2.772293209	2.76855242	2.795768782	2.774079288	5.471618901	2.760382805
"1552283_s_at"	3.570618038	5.770354645	6.36345969	4.053236369	3.553730309	6.990873918	3.583818678	5.281282464	5.27863523	6.418908611	6.273534418	7.731931846	6.349044283	6.12615819	7.681305047	5.852518484	6.774929282	5.687732772	5.686849295	5.909384053	7.360128588	7.250014462	5.218779441	7.980579582	3.539135858	3.458974752	3.531086642	5.086200834	7.29520665	7.792930972	7.125561654	6.033392612	6.125049327	5.159673373	7.890125404	7.083038113	6.909043202	4.94605195	3.608901913	3.568067997	4.354965443	5.175629693	3.620826104	3.512575808	8.779704931	7.516564482	6.348774449	3.9861554	5.321821784	5.818109868	2.960332186	4.366747329	5.382357377	7.1088406	8.871197031	4.961115621	6.215764733	9.444702486	6.065511815	4.589730729	3.611737882	4.436222538	3.57287684	3.807141687	3.461861079	6.057136177	3.780401744	5.154507996	2.989349138	5.434499749	4.252207105	5.464333967	6.924198926	5.393936098	5.027255099	6.474553421	5.798797542	5.154157428	5.65596584	7.036273768	4.925643386	6.86276893	4.921518407	6.047129313	11.284811	7.233673068	5.160745495	4.818574889	5.123601524	6.491307184	7.24403009	9.510655095	8.416959261	7.998405545	5.815188959	4.383060648	6.016048625	5.226753391	5.437653206	9.343715914	7.063405787	3.530787909	3.872198728	3.669541718	7.325340343	6.276004996	6.78143763	7.304649425	12.05772637	5.360382689	5.606984776	11.94129647	7.562652584	4.791362699	6.866529086	6.547756	7.175151783	4.989388545	8.913917892	6.458544752	5.408307293	7.227018923	4.91420854	5.266827319	10.87528135	5.290507813	6.181840532	5.589846974
"1552286_at"	6.584770576	6.075598629	5.905595344	6.93012464	6.07938036	6.016982359	5.823655495	4.930304429	4.904019664	5.091320646	5.903142624	5.528748842	5.420704655	5.041547639	6.796535915	4.892685545	5.065855315	5.147362492	6.424705632	4.964920002	5.253445972	6.227052791	6.469787293	5.059719939	5.683812797	5.463584304	5.480624526	5.255392703	6.9098739	4.500584921	5.357418009	6.03188405	4.40011114	6.764534861	5.281914891	4.992465133	5.348226416	4.567169814	5.577200106	5.492921595	8.040852479	5.567119247	5.42989202	5.381477072	5.682820971	5.264794389	5.936265779	4.791296357	5.218052451	4.148106111	4.365224648	5.536144019	4.331447244	5.254209819	5.166901821	4.481819419	5.270800722	4.942354653	5.229353644	4.440445581	5.591908893	5.463812323	5.421548936	5.459078723	6.003671087	5.500210383	6.170417335	7.295523815	3.625902241	3.956595991	6.092735965	5.563277651	4.743200715	5.475981257	6.12186843	5.725910686	3.752715643	6.984152752	4.399689894	4.434772123	4.501979331	4.806166715	5.074447987	4.426500653	8.633253718	6.080541697	5.861449828	7.067443758	5.823272595	4.521171034	4.441166825	4.436837919	4.604796578	6.303722971	4.584938958	7.011576214	3.766569973	3.831325459	4.453880039	7.780876566	5.000639924	5.388235211	5.459907762	5.288920833	5.489444297	7.184495061	4.550947393	5.657473166	5.098628712	4.634517933	4.343508775	8.259733158	7.966724598	3.48752613	4.831725663	5.356847911	4.471800121	6.488214772	6.829671652	6.243028736	6.331723439	4.480433052	6.477405638	5.122572583	7.138562824	6.108042494	5.532213792	3.61590268
"1552287_s_at"	6.54567298	7.805252417	9.377842006	6.866382705	6.326397618	8.378861915	7.895193875	8.842049592	9.140513078	9.232006503	9.785925548	8.637368286	10.53106035	8.300780946	10.63655207	9.670793666	9.341751786	9.60918305	9.401843278	10.19629562	8.901907238	8.874691683	8.769906552	8.262714179	5.739447597	5.051660213	7.335948181	8.712182056	11.0695737	9.425982044	9.242685017	8.492433462	10.05321728	8.25768631	9.775914543	9.571288309	10.287029	9.989242809	7.694883629	6.41038596	8.562370563	7.655833119	8.339918984	7.749122399	8.462612206	8.922354785	9.555038081	8.91689408	8.778283269	10.20424503	9.593309174	7.564947509	9.181160867	9.970542362	9.887639692	9.075435379	9.32450918	10.88515635	10.25817391	10.45570192	8.467450181	7.679801432	7.724689126	6.385395622	8.169210642	7.527202214	7.482536024	9.286579016	9.206521383	7.097531735	9.617396452	9.660694974	9.837937489	9.294914813	8.763042723	10.97861312	10.71320407	8.874838655	10.03719157	9.419282549	9.649091333	9.452669421	9.191414989	6.199011006	11.07063097	10.11977616	9.766569696	10.21848432	9.774708584	10.58655446	9.487138203	10.65215648	10.75211562	10.87341925	10.61423215	10.37604922	9.023540321	10.03640789	9.148305291	9.808143618	9.274022795	7.846451209	8.304469231	8.16251249	5.608933013	8.843857998	10.63988546	11.73749791	10.16624841	10.38845498	10.47015559	11.73235016	10.84057173	10.72300565	10.12033964	9.86650013	10.85249216	9.886306568	9.930240219	9.129782523	9.589246662	9.449870345	10.79838651	9.848150377	11.50147266	10.01629463	9.959798232	9.563205195
"1552288_at"	3.446734371	3.315260026	3.368186307	3.272439439	3.557488004	3.646843445	3.256622555	3.337900125	3.297080464	3.228062469	3.331434629	3.288981011	3.110714615	3.104918699	3.349013054	3.228062469	3.170603707	4.02683599	3.332582499	3.097472	3.514045791	3.19611291	3.212525111	4.213878409	3.327613681	3.351287517	3.407814068	3.241992309	3.773400142	3.416807721	3.19260925	3.482598898	3.27333183	3.178558304	3.076587249	3.168837746	3.217682483	3.161874773	3.545620052	5.570403452	3.707359926	3.258316568	3.252698608	3.277705523	3.663574684	3.156589642	3.585760312	3.220587608	3.270512105	3.086927681	3.143485608	3.290142414	3.077982961	3.495539741	3.127919074	3.05552517	3.420352702	3.179903919	3.326406874	3.232098525	3.370990371	3.486678977	3.292884704	3.339651888	3.297107149	3.36909174	3.220116818	3.333311265	3.223689304	3.550825197	3.561064111	3.323169839	3.44381998	3.358076774	3.149442128	3.344995638	3.207556429	3.274362788	3.276717846	3.115868502	3.209644679	3.175536817	3.054589993	3.216633668	3.240084595	3.312537719	3.215554378	3.265848407	3.32099516	3.374065461	3.223154389	3.214658861	3.205929274	3.277617483	3.214056819	3.249074202	3.204541323	3.346162836	3.789145525	3.287767682	3.132644202	3.178714481	3.377634697	3.25955003	3.563889088	3.253104516	3.085071215	3.204570428	4.023868259	3.469170767	3.333129013	3.206347888	3.180214325	3.050038369	3.299292229	3.185667262	3.177816494	3.200151073	3.131494403	3.194011323	3.236417694	3.207237848	3.133679551	3.235958582	3.594671878	3.236228001	3.049189531	3.240677421
"1552289_a_at"	1.431756516	1.399805845	1.407665302	1.395088271	1.432188435	1.437912853	1.404188491	1.399491557	1.389786622	1.361573973	1.392410203	1.396766818	1.366315026	1.378047994	1.403502634	1.382119788	1.369991593	3.133144312	1.407908972	1.360969339	1.605858986	1.381907076	1.367798959	1.453831986	1.406099891	1.415768903	1.434827317	1.378831961	1.423215309	1.426863114	1.382025238	1.407090246	1.396036667	1.362898463	1.361768843	1.375682934	1.391619975	1.395531341	1.438665916	1.435730175	1.439221405	1.402939483	1.406351789	1.412479464	1.439987029	1.379085275	1.416159086	1.39497242	1.397125293	1.378285289	1.398863013	1.411658014	1.368058805	1.403486195	1.368944211	1.369571772	1.398915008	1.408403515	1.398264757	1.405420203	1.416503998	1.416300387	1.412479464	1.416828386	1.400827572	1.422302968	1.382305382	1.421532221	1.401930662	1.418191046	1.445694721	1.414020341	1.424470019	1.428728045	1.385645312	1.424816028	1.391982056	1.412065896	1.416803774	1.38458773	1.385154636	1.397160205	1.380492514	1.393783983	1.418676702	1.419674354	1.396940414	1.411803598	1.416389448	1.41911847	1.404387844	1.396051686	1.398265699	1.409599522	1.414475089	1.39712176	1.390255179	1.420030912	1.417681378	1.37526675	1.385721066	1.397661903	1.411706509	1.395296376	1.440212949	1.392408626	1.377349376	1.366222062	1.430984157	1.436488161	1.431012663	1.396364197	1.403738557	1.356757332	1.425794734	1.386193468	1.398340592	1.408030202	1.396172911	1.400283258	1.417722031	1.388306843	1.409281824	1.402708158	1.4299549	1.409235185	1.352438964	1.39687296
"1552291_at"	8.671874454	9.279289684	8.254974197	9.424500332	8.146854491	9.203066261	8.38223442	9.643359465	10.17370879	9.795530929	9.504430666	9.479463789	9.713713531	8.86499346	9.382709116	9.873234161	9.788981252	8.883999327	8.821026804	9.199439655	9.416012386	9.490521175	9.104999833	8.801251289	7.660176365	10.21046477	9.455512993	10.23142781	10.78102884	10.36845386	9.626818188	10.58096456	9.634692357	9.517208956	9.786228135	9.278551054	10.5206291	10.13166944	8.658348982	10.42088032	9.95926221	9.905423344	8.682548327	9.523821693	9.823884626	9.770681278	10.0595715	10.15965219	10.47392742	11.73324271	9.587711067	9.719410823	9.538184634	11.87681306	8.740689932	9.538642995	9.518199765	11.03572505	9.395168437	10.29931215	10.71749646	10.59996355	10.95437911	12.8161336	8.034515115	9.350957773	8.171642157	10.5151192	10.77531431	12.44526663	11.5487514	9.226983868	9.989852596	10.45640009	12.00621715	10.63071059	9.999405403	9.753825773	8.791786631	8.568106312	9.677243947	10.53504053	9.915484597	10.46200539	11.90573991	9.569033586	12.08995408	10.24155951	9.416057011	8.998821452	9.617157928	11.30121132	9.677958644	10.8339095	11.22578535	11.33450753	11.68927089	10.32325854	10.15395089	12.49248842	11.74463239	9.418765528	7.611781194	10.36595366	12.34806489	11.99592408	10.73424861	10.08945148	10.0970459	10.35040223	10.25441379	12.3447161	10.42645002	10.05241578	10.99000209	10.72708884	9.432284055	12.367554	11.23117867	11.00190843	8.5699976	11.69787366	10.51588127	10.78890901	12.14124824	12.5040921	10.05683618	12.40013833
"1552293_at"	3.081723505	2.962032656	2.968812664	2.923556215	2.98783982	3.510029668	2.971332817	2.545239274	2.462924152	2.424599673	2.534624271	2.54444817	2.423180753	2.413368541	2.517085629	2.4599199	2.442244351	2.408982841	2.472993361	2.429428725	2.470343946	2.452103083	2.44478554	2.692976624	2.965715694	2.975960704	3.052971928	2.466577661	2.546893828	2.584777874	2.441515062	2.715173981	2.493710369	2.421178056	2.388814557	2.448540414	2.462548149	2.460690532	3.001996085	2.994210735	3.293434479	2.960807708	2.894656234	2.936718751	2.706624168	2.432344596	3.267578985	2.467026431	2.47652116	2.43973144	2.440160706	2.502928975	2.38737726	2.612158703	2.408646145	2.409598102	2.471774324	2.468338322	2.482670946	2.468074735	3.014678306	2.97615052	2.964822248	2.971369258	2.957418338	2.979793799	2.944332983	2.523901857	2.454743901	2.625506254	2.497480077	2.547683613	2.496619268	2.56988342	2.452992257	2.493868517	2.451229754	2.476694912	2.484143179	2.441937901	2.457832176	2.423880029	2.444844762	2.461088748	2.477433839	2.495866272	2.452033472	2.475816818	2.482979931	2.503657348	2.454753179	2.399385761	2.43930145	2.476101775	2.473651835	2.469022543	2.451229754	2.490252276	2.597245617	2.428987185	2.916608559	2.848514974	2.973112818	2.943056594	3.00299672	2.95315459	2.359993989	2.411063979	2.49879424	2.769499107	2.492598147	2.387101045	2.429596002	2.421326775	2.492705351	2.375269825	2.354315358	2.451920162	2.396831633	2.464550576	2.471174285	2.450869516	2.475704074	2.477998846	2.65812572	2.464399737	2.364340258	2.474376207
"1552295_a_at"	1.757597594	1.72227518	1.729516545	1.717544136	1.758313817	1.961533391	1.718846962	1.838026131	1.824992953	1.792927798	1.843194866	1.843213035	1.823855998	1.844705976	1.827888642	1.824649654	1.81687885	1.838091384	1.993085984	1.807224304	3.352886753	1.83896697	1.831063703	1.842295255	1.725475969	1.736744685	1.754247772	1.82167223	1.706710332	1.727461419	1.819449013	1.847593722	1.832385995	1.820488259	1.834283233	1.824952628	1.848623129	1.696251344	1.762068042	1.808472095	1.787379511	1.722789604	1.720066255	1.803386016	1.732241447	1.837222536	1.855892156	1.84961762	1.839555769	1.669940727	1.688997876	1.698049179	1.828691686	1.829777662	1.836373876	1.797999215	1.823855998	1.709457008	1.904618552	1.696375389	1.743534353	1.748892262	1.723079856	1.727800305	1.719606223	1.740459141	1.705052702	1.708598253	1.694352114	1.691961193	1.71806798	1.701249883	1.713723913	1.717834464	1.678280086	1.735208651	1.694672887	1.711646935	1.707691653	2.510044576	1.827258016	1.701500488	2.502591915	1.68280699	1.72387541	1.708661648	1.688621223	1.699968733	1.729092074	1.702899949	1.713144363	1.699136208	1.859541302	1.727612493	1.70082034	1.703640616	2.41918852	1.729578967	1.715073646	1.832385995	1.685968268	1.704692571	1.828898843	1.675256639	1.782867347	1.728489161	1.687091445	1.810907571	2.744071987	1.725864687	1.71485223	1.717174718	1.691521233	1.653716218	1.74463961	2.266081856	3.314418283	1.709024704	2.135152243	1.714530334	1.730947872	1.691262737	1.837491151	1.710283996	1.735679504	1.693173129	1.808499576	1.709949709
"1552296_at"	2.886391583	2.850911295	2.892409914	2.833017546	2.944113042	2.987833205	2.84259502	2.860804111	2.839052498	2.807520525	2.875830691	3.131567703	2.77510903	5.785015359	2.861777665	2.83003545	2.788759095	2.978305027	2.852682884	2.738068021	5.6422679	3.468053883	2.809357949	3.136109461	2.859805256	2.870343142	2.943041502	2.838297386	2.979734961	2.839710086	2.799291686	2.986068062	2.847457055	2.808246395	2.742253233	2.791789937	2.840556969	2.753319336	3.002899149	2.902257375	2.961622585	2.841760229	2.838267936	2.835932566	3.016282454	2.81895914	3.002588089	2.838297386	2.848136012	2.732547561	2.746000265	2.809129287	2.727555923	2.867311128	2.80310485	2.801388565	2.84990807	2.775431045	2.865597916	2.803276775	2.872158737	2.883730911	2.823520155	2.866158722	2.855808927	2.909644474	2.81862637	2.820460362	2.79928191	2.854981217	2.848496759	2.873364311	2.860552901	2.834156568	2.741908845	2.84034192	2.789455984	2.806094005	2.818987026	2.720305102	2.831217708	2.762687117	2.702700393	2.775829742	2.816454409	2.906367871	2.78933553	2.811090169	3.173416959	2.858367564	2.800643494	2.795246477	2.746686356	2.809890745	2.809094746	2.794434272	2.762421258	2.822849485	2.9191262	2.79694103	2.830977119	2.829864019	2.85649996	2.821550313	2.905309268	2.834715167	2.763662269	2.816879565	2.947222543	2.848955235	2.854713053	2.789752907	2.796430704	2.66458706	2.850312986	2.777706199	2.780484118	2.882023272	2.778945724	2.795790801	2.799680078	2.754859667	2.806434331	2.806754362	2.905897138	2.808939716	3.386294627	2.805227113
"1552299_at"	2.921763252	2.832334658	2.883530867	2.817552663	3.095219952	2.925846639	2.754162337	3.205438997	3.179448934	3.269249629	3.422675765	3.436148662	3.677858751	3.418434844	3.9728719	4.056771828	3.802205931	3.130058347	3.189221224	3.323768644	3.185318943	3.888114164	3.274111778	3.358469842	2.805432648	2.775075716	4.107576674	4.128713067	3.661501312	3.686729065	3.300826065	3.713604168	4.265497022	3.847289338	3.012866011	2.962785503	3.309319973	3.822630643	3.039060387	2.887553134	2.862802968	2.653538451	4.550213771	3.876844078	3.955011667	3.281441175	3.322570503	5.338483982	3.942420935	3.762036616	4.183051729	3.871128493	3.424830847	4.619117016	2.74592463	4.525746414	3.190347812	5.266279011	3.205260939	3.588316869	2.937745187	2.731125314	2.803629938	2.920114983	4.228921264	2.886755329	2.642565748	4.139444719	4.529667961	4.15109117	4.405808608	4.170833064	3.977167241	4.676268812	5.028037117	4.500239343	5.163664017	4.824361489	4.080703455	3.421190834	4.768628651	4.826927496	3.497779978	3.554406924	3.457891484	3.272628661	3.301102504	3.940972829	5.977618087	4.414354119	3.554907713	3.247867997	3.55091197	3.398864265	4.067931894	3.579980318	5.549786585	3.535102754	4.105846049	3.023094229	4.520149537	2.531016748	2.471453888	2.594462896	2.974181345	2.754728755	3.232139909	3.130029459	3.640250437	3.582668226	3.916280022	3.216813304	4.316936716	5.362286877	4.295075342	5.807722497	3.226232132	5.586751745	3.828584628	4.071103116	4.639097488	5.92400962	3.786171157	3.903668743	3.658671671	3.561647384	3.133752955	4.064997748
"1552301_a_at"	2.622303256	2.575593816	2.599580336	2.570169131	2.621038662	2.879419288	2.559469372	2.357151382	2.305712863	2.286303354	2.307581437	2.323550839	2.213505928	2.309513574	2.308574463	2.265046729	2.271028187	5.417110203	2.687633036	4.956205207	2.329491001	2.274185022	2.269998184	2.62784183	2.605602945	2.632585164	2.649055259	2.283958689	2.512230198	2.530794346	2.306942056	2.393044351	2.309647819	2.263130292	2.291863433	2.23756366	2.288988606	2.50749575	2.682566331	2.651872698	2.74442083	2.60241945	2.608418194	2.575689113	2.598285678	2.356688856	5.459113215	2.286274884	2.313182065	2.461419095	2.435941056	2.506786851	2.257944039	2.317488811	2.235204276	2.310573904	2.313182065	2.482903669	2.314328191	2.466054758	2.61093031	2.778253647	2.558869117	2.609329354	2.562484627	2.623513576	2.577038466	2.502555958	2.500969535	2.516395186	2.565910554	2.506430317	2.524896211	2.519753962	2.42618092	2.524665041	2.618060099	2.503685168	2.503598458	2.358487998	2.317420993	2.424674049	2.493277598	2.490116949	8.459362544	2.527760084	2.668006718	2.478048102	2.502248277	2.516395186	2.467188778	3.91570581	2.761315237	3.30338729	2.483315041	2.338349326	2.498035458	2.463322562	2.549372654	4.817911881	2.48384254	2.604663375	2.60728736	2.699806382	2.710093502	2.551490388	2.608647782	3.063619117	2.570139297	2.584961992	2.514294061	7.1450628	2.4815307	2.656609346	3.258648937	4.812458907	2.817468254	2.869584996	5.081114548	2.435775514	2.519690331	2.472876082	3.213985847	2.520871066	4.141060217	3.488621028	4.175498314	2.526621222
"1552302_at"	5.17458265	4.733648205	4.961284267	4.564159536	5.127567945	6.11348037	4.606146388	4.984922531	9.463948745	4.779676156	4.784976288	4.795650314	4.378786935	4.355015299	5.015398665	4.952396492	4.470657918	6.025310015	5.456684614	4.37674893	5.957976377	4.829136851	6.152367347	9.798228099	5.517073295	5.904144882	4.837250288	6.665293925	5.35547382	9.483191451	4.873041093	5.474359485	4.740593526	4.458662809	7.987336519	5.486956298	4.810411221	5.983455854	5.164042255	4.910601028	6.050190452	4.46976934	4.479514267	4.51697265	6.155164141	5.63729992	5.567643575	5.091231254	5.225666139	4.180004841	4.28016301	4.526775578	4.910009482	5.724457568	7.226487956	4.363390577	5.527837403	4.32544402	6.11034565	5.127103535	5.019708687	5.387819577	4.550862853	6.306504878	4.834436367	4.791792334	4.587395098	4.654717702	6.950135347	5.390050598	5.24180831	4.648465548	5.996396065	4.851443576	4.295727562	5.02153746	4.438328674	5.124116679	7.158756689	4.668747507	4.488821089	4.285965722	8.760231612	4.412904927	9.429538342	5.76704503	6.377248993	4.49102477	5.700064091	4.71746943	6.090362067	10.60226086	9.787112134	4.459540825	4.725822329	4.456735672	4.32475454	6.336029067	7.24583035	8.214399679	5.021216869	6.023097416	7.413603831	4.788012407	5.412374236	4.552573008	7.806488253	10.63760031	10.51506951	5.207663005	4.514208574	6.983553742	4.614163283	7.785789827	7.709206715	4.707132786	9.061511765	4.65430369	4.20655894	4.670644858	4.404035921	4.291495956	7.700502775	5.806058763	5.006087614	7.580565917	4.736189323	4.505662163
"1552303_a_at"	3.277795113	3.20146069	3.220633523	3.19296157	3.269831984	3.403660462	3.176152096	2.851794232	3.253157771	2.767923136	2.844250844	2.849577985	2.713015341	2.784099993	2.859596196	2.813250338	2.758490307	2.784750738	2.8367022	2.771461468	2.83419856	2.791456948	2.801680812	3.199312938	3.217942519	3.275098893	3.270404898	2.825593114	2.881891425	3.529818216	2.778927277	2.96348422	2.846760305	2.769455508	2.796643258	3.01133704	2.809567543	2.777884359	3.309714058	3.260954899	3.379353395	3.166457864	3.157795868	3.212303635	2.935109959	2.770040998	2.998645999	2.824317351	2.845988134	2.734883056	2.760548695	2.773414598	2.773156102	2.873731277	2.893288977	2.64729499	2.937759339	2.754494868	2.864786022	2.779934484	3.236682883	3.314095492	3.171936339	3.205209304	3.171350794	3.238620895	3.137360192	2.781874253	2.767115113	2.832687788	2.870881212	2.813731668	2.829439322	2.800045766	2.717992034	2.863668508	2.748890487	2.815779142	2.817289433	2.764912032	2.752911665	2.771186603	2.724006136	2.761074706	3.163391359	2.786019724	2.741320427	2.804418347	2.811695702	2.816471959	2.783289696	2.913231928	4.237481998	2.795877299	2.778866267	2.766517578	2.762063044	2.819839296	2.842626999	2.80230572	3.091580013	3.140996767	3.250184176	3.14975179	3.313417848	3.191277264	2.683003932	3.307910568	3.012932976	2.923337483	2.793444467	2.763016741	2.736544019	2.922530955	3.558494225	2.722085206	2.67626733	2.763796198	2.724233205	2.772386925	2.776748479	2.751187207	2.789950306	2.778312735	2.977937672	2.787998986	2.76145749	2.776962622
"1552304_at"	2.387430584	2.329899611	2.372186706	2.356057245	2.397098005	2.417176976	2.298909042	2.793113737	3.158954449	2.719281793	2.812794091	2.919038014	2.836385044	2.740379357	2.842553192	3.508589482	2.966326816	2.777276352	2.959536462	3.440144221	2.776362247	2.799940403	4.520401465	2.928623982	2.374931596	2.379383159	2.6212527	3.064368536	3.051854375	2.438425879	2.872851598	2.945643996	3.198993547	2.858525132	2.781164385	3.177831469	3.631142005	2.644415424	2.411639902	2.402599846	2.462769046	2.328819311	2.322796842	2.386893858	2.573502866	2.794313089	3.121966806	6.067116405	4.794292594	3.748993763	2.944772526	2.65711949	5.339472816	3.038811664	2.825012884	4.039196207	3.976057991	2.973917438	2.846923135	3.063544086	2.362136937	2.384540999	2.327339161	2.374736216	2.471265585	2.367318436	2.297554769	2.853952518	2.762033287	2.701679635	4.52731279	3.680209327	5.192123641	2.699833246	3.957195176	3.044881735	3.008495353	5.681946387	3.031414785	3.237871727	4.920409647	6.251995833	2.776231395	2.637756471	2.944696038	2.680459952	3.009169823	6.360550589	6.095377646	2.249478026	3.656172115	2.455297818	3.005221265	5.061414289	4.224936575	3.045801418	3.286666223	2.638082051	2.920066734	4.049524181	3.193276667	2.372917204	2.352567552	2.329131719	2.416439104	3.896893451	4.868903502	2.974867436	2.274273524	2.560437729	3.74970254	2.646363778	6.254630861	2.583314677	7.002660962	5.228779919	2.618915173	7.296820455	6.159896134	6.626396976	4.960567282	4.589640275	3.140066528	3.484419386	3.363841142	5.126284063	4.692990743	7.597113228
"1552306_at"	3.833555839	4.354132207	3.419694306	3.301140303	3.500539037	4.802262737	4.219482851	3.324930831	4.419810138	3.654762472	3.074156148	4.924952604	3.065330446	3.595814515	4.569590889	4.994786221	3.413789004	3.074721496	3.785687673	5.022233315	3.097868584	5.306426351	4.841223158	3.349157893	3.480989292	3.387447945	4.840020894	4.512167105	5.724911176	5.326706992	3.665811717	4.862332173	5.62261741	4.323864958	3.696044866	3.753129057	4.525291717	3.310803284	3.581863662	3.747934937	5.895489145	4.219941086	5.651753771	5.479352913	4.477019369	4.659241236	4.623382639	7.188170524	5.921396829	6.322228791	5.894723181	2.984222269	5.161085511	3.797222144	3.200054015	6.352301701	5.617074704	5.735488348	3.345612411	4.956715378	4.124278144	5.028583491	4.296329263	4.271258185	4.647537954	4.440142842	3.689388213	5.30865639	6.305395061	5.414007723	7.02501311	5.916198567	6.367513706	6.273110973	5.938838777	7.030014688	4.874341664	8.010567967	5.602867603	5.158207177	6.313397022	7.68827936	5.558560532	4.535247247	5.988174995	4.749848821	6.139113804	7.562707231	7.075988305	4.891599671	6.290995858	3.946078537	6.108702535	7.033671056	6.609631121	4.555280324	5.938838777	4.540839435	4.304597356	5.184578211	4.489484626	4.952177018	3.534037627	4.875872505	4.736044032	5.915427507	5.517550273	3.856101871	3.990839757	7.355614898	5.160282087	4.127885712	6.870932962	5.091800506	7.550756835	6.803120243	4.196379054	8.123859585	7.544137009	7.513388706	6.557925434	6.761090404	5.863049305	5.39017827	6.539441295	6.534970693	5.324233129	8.572514933
"1552307_a_at"	5.758231358	4.905987991	4.834124519	4.899950429	4.030081949	4.995606387	4.903145416	4.836111369	4.928768401	4.792536467	4.893820284	4.94200136	4.896025589	4.907626996	6.138561457	4.455283034	4.903199192	4.933280491	4.940177009	5.125403489	4.700240407	4.914805091	5.331140221	4.869831041	4.278676112	3.107333866	4.942742107	4.922959029	6.985670245	5.217733084	5.101854997	6.281794883	5.080053532	6.233823279	4.232161165	2.886757845	4.931494234	4.701943987	4.977484861	4.941899554	4.94693452	5.495279521	4.909038283	4.98649073	5.300958835	4.913119405	6.642433045	4.680910267	4.935989341	5.180931164	6.53067834	5.223311392	4.891799738	5.123323038	4.901891568	4.888315435	5.659090175	5.217108861	4.951295756	5.220680801	4.925451597	4.925686347	4.926936082	4.920453932	4.905826802	4.929078709	4.894426655	5.900344575	5.222082258	5.239418263	7.51498489	6.132240917	3.495138761	5.331588072	5.2041306	3.935430543	5.167862198	6.961263891	5.427577015	5.175062467	6.169255323	5.558246712	5.887007821	4.760021723	4.418552686	4.902744854	4.892690014	5.228271165	5.227006823	5.228984204	5.197481673	5.217019045	5.203281515	5.805008949	3.647454122	5.217550644	5.203533514	5.233752893	5.232329481	4.917192376	4.869372039	5.180205865	4.922007808	4.891527216	4.951492158	4.902514834	5.177206356	4.800690727	5.273623564	5.964275987	5.241040459	5.201006428	5.217066912	4.194759831	5.69817332	5.186564826	4.448079423	5.223933734	5.19467755	5.21419776	5.222598248	6.19128869	5.972270181	5.197914217	7.438065835	5.30125191	6.012714336	5.225407617
"1552309_a_at"	1.965681464	1.936334668	1.945388111	1.922410424	1.963704896	1.97169677	1.930070402	1.922675277	1.917698686	1.878651212	1.912057343	1.932113047	1.889969395	1.877694481	1.926414562	1.901969462	1.893700648	1.875462209	1.922957485	1.86273173	1.922750826	1.902669387	1.911030362	2.045862804	1.939992426	1.948349948	1.968490948	1.910341386	1.965320842	2.140668873	1.895790147	1.929443361	1.912421435	1.878972794	1.891725286	1.990202605	1.905112604	1.921259627	1.976779433	1.981597317	1.972865245	1.9351113	1.925354469	1.934402931	1.979078306	1.902837724	1.940171185	1.913937736	1.950935623	3.540897399	1.884801662	1.941086851	2.515803756	1.96796807	1.8810136	1.872926565	1.915429277	1.929539235	1.920753013	1.941377512	1.952334112	1.953740172	1.931184537	3.955091833	1.921557521	1.958391004	1.915024086	1.9604835	2.248467561	1.995150812	1.962252366	1.961120842	1.986192005	1.970243647	1.871905987	1.963380102	1.923630857	1.95632732	1.960543959	4.139489768	1.906234961	1.924904195	1.938266959	1.915472102	2.621852411	1.972110513	1.947704744	1.962252366	1.962562074	1.966480571	3.934191951	2.236754112	2.151670611	1.957166559	1.913540709	1.926783936	1.938550706	1.967211754	1.962211593	1.894731199	2.150190895	1.929000689	2.273068105	5.700551084	1.990469783	1.912433469	5.374463121	1.890615633	1.965077027	2.107632042	1.974589731	2.723471285	1.95238757	1.895111806	1.986274149	3.880777288	4.735987298	1.934782411	2.636470001	1.987934672	1.967813019	1.939560149	1.96076888	3.554398521	1.967349115	2.029539261	2.60966755	1.947387545
"1552310_at"	7.440896279	6.660156568	6.796894822	6.832019328	6.194132446	6.646422926	5.704197402	7.736529493	6.916478467	8.440381196	6.672430438	8.014250657	8.511976537	7.85092982	8.210140463	8.56866288	8.093489553	6.849293753	8.078266589	8.015850316	7.681080875	8.904687139	8.007006178	3.234247663	5.240747627	6.770205404	6.356481606	8.554254913	10.0303076	8.862040744	7.903017274	8.330764529	7.522796419	8.001146884	7.929697341	9.033870795	7.390883583	7.900535522	7.42329795	5.803359953	8.461826867	6.461442263	5.70483412	6.703260374	7.919642349	7.599640747	8.027624163	7.788041955	8.262902685	7.622089658	6.834777807	7.701038137	9.23666035	8.715239417	7.796459539	8.364157118	8.61755629	8.844803421	7.138821004	8.389230057	6.468272446	7.847609531	6.94483975	6.057027592	5.897317078	5.971663089	7.276197722	8.342844403	7.795754465	5.188405867	8.880891239	8.899543276	8.420915859	8.406290308	9.141427214	6.438686486	7.058099323	7.951524154	8.10181169	9.058718942	8.299128361	8.592945038	7.766287999	5.745354289	9.200507541	9.136165289	9.104046543	8.632367084	9.05585811	8.666410586	8.542138638	9.081948625	5.1300853	9.343625113	8.838499066	8.522678899	8.883960241	7.014730133	7.090263624	9.16261176	8.960390533	5.70172376	5.989010908	6.30586728	8.362959229	6.369710961	9.322685559	8.887495076	6.979780678	7.32672133	8.67587372	9.851139383	9.369647146	6.95128042	9.849349202	8.590999407	8.950211012	9.565321236	9.060953858	9.844900188	8.308482677	8.968397978	8.879071753	7.821025146	9.367276044	8.543888938	9.129202095	7.25743635
"1552311_a_at"	3.681589456	3.814328657	3.848403263	3.790896947	3.879928274	4.106367834	3.832486984	3.828603983	3.810173616	3.490994703	3.82496995	3.722378987	3.594566883	3.566826602	3.716948301	3.711731712	3.682082046	3.700372965	3.724560548	3.620318233	3.72681413	3.688777487	3.692769964	5.221289838	3.838722369	3.86513087	3.88271113	3.739467443	4.245741055	3.840699328	3.683564056	4.153579577	3.676892436	3.68795981	3.685027583	3.97976905	3.705439416	3.664352392	3.986658312	3.979463749	4.59259339	3.689118571	3.77138872	3.77221589	3.961340308	3.665596621	4.611994698	3.721586399	3.731565123	3.535795293	3.642650766	3.72777991	3.677866367	4.111755262	3.701048273	3.458485151	3.881208714	3.684848606	3.749104422	3.726793604	3.911529617	5.211720836	3.778939174	3.862550741	3.835158407	3.867624695	3.730361061	3.687677531	3.697470796	3.762598129	4.069207409	3.913061553	3.894026945	3.759960849	3.64985294	3.85792705	3.712703115	3.864908821	3.748066112	3.621432588	3.714446565	3.718071894	3.548853619	3.714722282	3.73746387	3.739123709	3.71269142	3.798975468	3.770916812	3.747088212	3.705904703	3.718357993	3.679130286	3.753712173	3.726500992	3.715680019	3.709310984	3.835985852	4.001438146	3.701394255	3.705053526	3.826809332	4.129558487	3.799228084	4.077248207	3.756331368	3.696011256	3.691116096	4.228380356	4.151405693	3.740625745	3.631237921	3.719696764	3.659561742	3.785144483	3.623858898	3.542951062	3.833828126	3.625529431	3.715726226	3.72902078	3.706594719	3.557927261	3.730738026	3.94500914	4.273187159	3.604085052	3.715847355
"1552312_a_at"	4.406794653	4.027690026	3.852430557	4.022928176	3.717115021	4.579015231	4.404362696	6.003529814	4.258330462	5.795641117	4.845370615	7.149650012	5.8120184	6.021851519	7.0591027	6.036702984	4.969017316	4.973174724	5.924238811	5.506168265	5.145482151	6.51033751	7.300318832	2.266415194	3.362430106	4.818924866	5.851570615	8.276509528	6.981632912	3.888395683	5.401794378	7.948222564	6.245794727	5.708535435	5.558731325	6.280011931	6.410264532	5.612399082	4.067012113	3.699309623	7.117855611	4.754334459	3.744984076	5.205527308	5.031981777	6.664766804	7.485844863	7.357286839	6.312661486	6.010164212	5.880161313	5.397050528	5.705937621	4.91906242	4.118658918	7.437955604	4.061355143	5.627709816	4.282112517	5.641691772	4.58482417	3.913690795	3.74644716	3.382699906	4.842997371	4.042121802	4.070235783	6.729198708	5.953146938	4.886483182	6.097408586	7.424915783	5.642634259	5.922611644	6.627840779	6.328354019	4.941614278	8.229825658	5.530775912	6.99101691	7.539264708	7.529123158	4.406459316	6.737909873	3.690153389	6.352992115	5.441927556	7.869868724	6.435680241	7.458076741	7.222198089	3.672030609	4.528521971	6.73482541	6.016557639	5.49823753	8.921195975	4.764371546	4.826812007	5.95697192	5.188675387	4.123347095	3.377304686	3.58405697	4.467250871	3.650555685	5.350278657	4.090104266	3.709412206	7.760608581	8.12228273	5.225832372	7.86488677	6.104173643	6.939500015	8.680873537	6.639807367	7.986459246	7.576174485	8.735568172	8.024916743	8.944224792	4.441148289	7.272051473	6.869368161	8.685355401	5.559878489	5.775611512
"1552314_a_at"	3.665753574	3.634036187	3.815250035	3.469078688	3.643539634	3.906409783	3.630658331	3.909208376	3.844917413	4.060253411	4.188139997	4.104167103	3.980594858	3.980679468	4.248409717	4.090404905	4.028838963	3.99387526	4.091430978	4.058071476	3.819495186	4.061582827	3.988288997	4.598010361	3.559631914	3.679223166	3.874940745	4.598003151	4.36406778	3.84984239	4.11856208	4.180169401	4.549971799	4.054282263	3.95169197	4.082471462	4.082954981	4.034611413	3.69065449	3.669932853	3.689674588	3.523319002	3.647572202	3.648656537	4.132828851	4.065692599	4.127980417	4.553532187	4.738108665	3.94437217	4.084690776	3.957006656	3.97072296	4.193738039	4.065728378	3.994699638	4.342510339	4.097464068	4.110544215	4.090713309	3.728259901	3.721248326	3.637029752	3.61200891	3.842472386	4.247572098	3.4998702	4.107579689	4.059226787	4.188764888	4.205797475	4.186264016	4.191487756	4.220840166	4.071734787	4.108861971	4.008453037	4.013656301	4.115101062	3.973596896	4.091430978	4.12321232	3.916243793	4.085536619	3.951346261	4.000902207	3.864598668	5.586886423	4.103130833	4.174300556	4.062694399	3.820617345	4.040412728	5.345256137	4.104752132	4.857768599	5.101118726	4.161579751	4.125211903	4.078284293	3.288716646	3.399709355	3.647572202	3.397417408	3.705083926	3.44995196	5.042693778	4.115448601	4.655613081	4.466971234	5.39206822	3.897506641	3.905991871	4.719375016	4.130597484	4.533742047	3.702640415	5.244024518	3.988505978	4.280994324	4.095004577	5.011434861	4.212282382	4.048860253	4.27549432	3.897147716	4.05069785	4.249127254
"1552315_at"	3.201508133	3.178948389	3.171769091	3.569344237	3.203740202	3.240033332	3.157922466	3.158204002	3.129533763	3.005973964	3.189707017	3.21710362	3.66830146	3.286529948	3.161868767	2.945444943	3.244465913	3.051762628	3.223804717	5.955779821	6.013350418	3.211400805	3.561811851	3.225742178	3.182965211	3.182204488	3.205192548	3.196503125	3.138856443	3.094774204	3.051852899	3.20342896	3.205347921	3.195681476	4.101077615	5.291507715	3.20342896	2.978504202	3.206856203	3.207714929	3.198157048	3.188621123	3.155592278	3.174737365	3.173037694	3.20572145	3.219512577	3.219868362	3.223222485	2.769181548	3.036157543	2.934368562	2.844466785	3.202145105	4.903643413	3.197702794	3.203359281	2.877623029	4.486301532	3.051786754	3.186449611	3.186449611	3.189161869	3.181814138	3.161455158	3.195733352	3.797044405	3.029172583	3.030829607	3.033894988	3.034937851	3.077795049	3.058578097	3.053071917	3.030063733	3.052477245	3.033464679	3.085978149	4.041684768	3.536154529	3.19153558	3.082902174	7.164846267	3.01655064	2.91810744	4.35212363	3.037581719	3.049717985	3.380433452	4.038533716	5.116866378	3.033417974	4.034020206	5.159875022	3.047434036	3.024604918	3.011134041	3.059172995	3.04520714	3.198179996	2.83216295	3.186449611	3.519836072	3.168719618	3.20209371	3.12260145	3.734296782	4.443109442	3.011941058	3.042024771	3.060415512	2.820764079	3.039498449	2.902337446	3.059805476	4.064769554	4.991289904	2.89198662	2.841706844	3.03997895	2.923271014	3.028455114	4.796166272	2.987975447	3.065424709	3.02645788	3.217161157	3.034234874
"1552316_a_at"	3.879739314	4.0580871	4.123263473	5.76987985	5.282211685	4.587690706	3.983179431	6.049772335	4.02118242	3.595046582	5.466795414	4.979677741	7.484051595	7.227470715	4.483734355	4.01359817	6.378115888	5.302804206	4.303813561	9.653714401	9.32050714	5.213017339	7.344797114	4.78321113	5.428909947	4.874616111	3.752227818	6.711033726	8.536888525	8.228797858	5.60773321	5.682611179	4.667579288	5.355168314	7.5019485	9.199661225	5.533510501	6.009096282	4.16126084	4.061111517	4.09985097	3.849268104	3.826093458	3.516103211	3.439517847	5.007667542	4.782236082	5.40877587	6.824218921	4.619795683	7.164687789	3.287113552	3.98572159	3.862236461	9.816866144	4.332273474	3.813701236	5.62682593	7.510507509	4.945948859	4.076685983	4.128575267	5.043949658	4.075105629	3.375625319	4.51162452	5.235810902	3.502785252	5.671496396	3.419855992	5.215908971	7.798093321	5.234745593	5.869585451	4.471616909	3.03211029	7.1602128	5.849341896	7.102250528	8.377706096	6.133075127	7.202699074	10.48253998	3.197166564	3.135779132	7.763845256	7.622756537	3.756885904	6.429602246	6.190753336	8.346888985	8.008463513	10.11088183	8.833080526	5.461027782	3.780430345	3.381493219	5.803291797	5.512093631	4.106413461	3.729966359	5.599210377	7.270679273	4.65609345	4.107570016	3.701033665	9.017189492	7.251382553	3.201725587	6.169738216	5.788666731	3.288802178	4.577168647	3.34320821	5.935492958	5.186487982	9.284397514	3.395795507	3.980235299	7.181916845	5.12993631	6.225013747	10.29692677	3.777714763	8.48390446	4.009228252	7.179986543	5.357232397
"1552318_at"	3.67835251	3.521172664	3.553385196	3.475618685	3.663709323	3.971557428	3.479080882	3.622137908	3.575300776	3.645176007	4.177568946	3.707794196	3.509718316	3.539349166	3.640467085	3.559161621	3.518553386	3.526636933	3.55736948	7.791516988	4.435364271	3.584216753	3.567696865	4.419319619	3.53990138	4.166696876	3.597603291	4.814608559	3.911497108	3.645556181	3.591301114	3.82004067	3.588524442	3.520150939	3.496229055	4.811702116	3.609722932	3.571436878	3.723472673	3.638425261	4.538904984	3.394559782	3.452601276	3.489491051	3.795628103	3.538239276	3.871619067	3.504556964	3.587253175	3.47150892	3.584844223	3.576815325	3.464118994	3.686158701	6.318402035	3.481708549	3.607858195	3.614438782	3.609722932	3.57369093	3.56811012	3.666961266	3.4866073	3.557119032	3.477143863	3.5664556	3.464695472	3.658993591	3.614438782	3.86630996	3.909894405	3.603283744	3.614438782	3.771742813	3.491047452	3.610642872	4.204905712	3.598153277	3.653851633	3.758462189	3.731390768	3.555340665	7.325028469	3.58589242	3.586021958	3.752107357	4.009875994	3.533272992	3.603925485	3.732130431	3.702123298	3.589430673	4.908839631	6.620366469	3.577779987	3.588117302	3.533765798	3.706614683	3.83162172	3.533946188	3.488733637	3.63639231	3.659821709	3.618611935	3.638609094	3.45586709	7.237943983	3.671959178	3.892721198	3.810538528	3.700905891	3.363972824	3.543668809	3.44330264	3.60999964	3.534261972	5.965272526	3.522060827	3.394970626	3.840755813	3.49678105	3.583640329	6.817502648	3.629170703	3.99183869	3.576476668	3.464236109	3.637827567
"1552319_a_at"	3.587624834	3.415040005	3.966154818	3.368748568	3.554256089	4.083570816	3.358615811	3.410123023	3.33974125	3.455943278	5.171967155	3.376436798	3.226477799	3.252967154	3.474318437	3.292374376	3.336277881	3.209777412	3.30078472	3.21981984	3.313496952	3.288363352	3.273842442	4.079511297	3.42112211	3.596550127	3.480407193	3.322890757	3.41441584	3.426857582	3.335961704	3.669678069	3.36492593	3.364371065	3.203213131	3.250106048	3.307064668	3.2905013	3.811798529	3.636094845	3.637148437	3.379416575	3.335717455	3.371846095	3.549372678	3.237610176	3.585728067	3.305724099	3.331592839	3.223381247	3.280254551	3.338108023	3.163552479	3.369661173	3.205954865	3.184778454	3.383898542	3.303874623	3.399847809	3.319070423	3.45272484	3.539279759	3.359153569	3.386645144	3.396098862	3.456539027	3.337572797	3.409348921	3.303944157	3.605643471	3.638714799	3.393428211	3.393701864	3.72823169	3.262508151	3.360700576	3.306748998	3.349274333	3.337974554	3.326315811	3.295666809	3.266832358	3.199508142	3.355268084	3.326234185	3.345136585	3.29598335	3.332105575	3.347422612	3.392704738	3.306299689	3.264475633	3.285402606	3.341112824	3.328566218	3.326315811	3.285363833	3.357004815	3.436604645	3.253392396	3.142594483	3.322304618	3.448125769	3.279670122	3.511787551	3.348476906	3.148438721	3.221951891	3.626748839	3.525080547	3.385939865	3.194289706	3.278789974	4.287543978	3.370702095	3.225677718	3.126545764	3.300515214	3.226309611	3.287658726	3.317099659	3.280218178	3.296279063	3.34305342	3.529483466	3.319364486	3.125612781	3.353108463
"1552320_a_at"	4.434526578	4.18117911	4.273674209	4.169406699	4.362541709	5.517717273	4.122654682	3.986089912	3.990950901	3.828587036	4.108254238	3.964532913	3.715979362	3.836930217	4.153456694	3.850360881	3.826649157	3.729760753	3.86428944	3.75977328	6.156472771	3.832697494	3.897928967	5.730031964	4.222749802	4.240905742	4.248608325	3.857131609	4.628678616	4.278336089	3.836046459	4.513839244	3.995554831	3.821183329	3.669444468	3.819250283	3.83589946	3.879377517	4.426255022	4.357056392	4.897698135	4.038503987	3.972706913	3.985210458	4.651834251	3.737042913	4.619625939	3.850841613	3.969173237	3.855316072	3.856593649	4.086128651	3.726887015	4.424431379	3.769200528	3.764894339	4.110269596	3.918542945	4.039816826	3.949989978	4.28912142	4.579278396	4.172291101	4.193790125	4.198863111	4.248474209	4.191018209	4.165374113	3.978303225	4.875242751	4.489999409	4.086852818	4.17422102	4.225874569	3.929547111	4.140655449	3.967413571	4.122133005	4.001504582	3.864987784	3.850841613	3.932278249	3.71500913	3.984059054	3.918236227	4.109746412	3.899953399	4.022275994	4.080556507	4.157868009	3.899338893	3.971734419	4.157377979	4.000835275	3.946840664	3.989282842	3.916950523	4.148884903	4.404196066	3.833437811	3.605142886	3.966834321	4.290152331	3.811608107	4.500716215	4.213134156	3.698520505	3.75266787	4.685384489	4.928717193	4.034338585	3.744487459	3.880611328	3.77365551	3.986584447	3.770791103	3.776262202	3.921197075	3.876329795	3.908851929	3.939485351	3.90437476	3.802927983	4.009171449	4.28267402	3.906402829	3.606342617	4.025192447
"1552321_a_at"	2.962511449	2.864555034	2.884819944	2.844107542	2.941750908	3.110809957	2.831912998	2.822590212	2.772123915	2.721118022	2.7901733	2.819473755	2.693213102	2.707182872	2.840910195	2.755721115	2.720964919	2.703182507	2.774682121	2.688861578	3.488053266	2.744492741	2.744515879	3.148233623	2.86533026	2.89107867	2.9372277	2.770038243	2.871091182	2.820589538	2.741841503	2.951026973	2.806521236	2.726803806	2.671291215	2.726563328	2.762133645	2.6913617	2.996695758	3.015926246	3.112130724	2.845356626	2.803480971	2.852257464	2.919078805	2.730920126	3.010368359	2.766787829	2.809426334	2.644805856	2.680362427	2.740603036	2.669914635	2.86398466	2.695728544	2.661617536	2.819353213	2.703386768	2.831029743	2.728431639	2.906172181	2.929451511	2.841459071	2.875029137	2.839378615	2.915809204	2.805620567	2.768362567	2.707283228	2.86041158	2.890965192	2.787184321	2.79697178	2.804165513	2.67508734	2.779408633	2.692031396	2.770951932	2.750876916	2.656815627	2.756786365	2.701373364	2.626971947	2.70670843	2.736613513	2.770660845	2.696285436	2.756950564	2.766963838	2.782918837	2.716072191	2.681114091	2.702460064	2.753174832	2.736566608	2.721780957	2.711414782	2.774653812	2.819778696	2.722701772	2.761574138	2.802236499	2.889913218	2.744382426	3.002124877	2.82421637	2.635939827	2.696925259	2.875923191	2.934555621	2.791271135	2.654923714	2.704486049	2.605735567	2.772748716	2.650746145	2.635122829	2.716380985	2.671335919	2.706676822	2.732145607	2.693227258	2.69763957	2.731450603	2.857734458	2.734430604	2.654881928	2.732145607
"1552322_at"	2.439424974	2.383302979	2.402143414	2.36846461	2.430929937	3.01118162	2.380101564	2.416882418	2.374021556	2.33552645	2.374158646	2.412652962	2.329495006	2.326303694	2.406768761	2.365019691	2.340378186	2.334911782	2.383157751	2.287488778	2.380149625	2.358229981	2.352470647	2.580938598	2.387621563	2.407863624	2.452704737	2.371143607	2.436494899	2.408650299	2.335109344	2.78336843	2.417145913	2.31565516	2.289181416	2.323800832	2.373852416	2.306116736	2.460740421	2.453590152	2.581162184	2.375762424	2.360155082	2.391299963	2.49892934	2.355527366	2.493327712	2.371072752	2.388559544	2.274255556	2.302020822	2.363973442	2.313943591	4.193430694	2.308060024	2.305290946	2.562913845	2.355061427	2.416671648	2.357582692	2.413600998	2.428198853	2.356816911	2.397994865	2.383207493	2.410657183	2.320219626	2.382963744	2.357399982	2.428696834	2.496844474	2.387894302	2.421064676	2.420435508	2.33283526	2.396096577	2.312403259	2.372608511	2.372830461	2.281834755	2.366481337	2.354391895	2.311208815	2.311313778	2.373342327	2.387198151	2.30998789	3.245384886	2.383014147	2.42642722	2.339593854	2.354126778	2.340279211	2.370571159	2.35422478	2.358490764	2.305317213	2.39110872	2.609841717	2.354432389	2.295188784	2.33056781	2.414185155	2.28523416	2.536338336	2.375016351	2.319441184	2.347753103	2.475693206	2.534077792	2.405081353	2.346370582	2.356692125	2.226212017	3.089773877	2.326531112	2.337408907	2.358072039	2.335976307	2.324218137	2.344790508	2.342091035	2.313720237	2.341303478	2.599449557	2.36385132	2.267179298	2.366869101
"1552323_s_at"	3.075237763	2.968534125	2.979300209	2.99877212	3.076504487	4.656372877	3.000175318	5.04614251	4.528473098	4.493432313	4.442962989	3.542214787	4.494086503	4.499345825	4.555419393	4.520800978	4.496915347	4.506003137	4.537596888	4.440090441	5.039950736	3.230377097	4.501667347	4.477257766	3.047069191	3.075062901	3.173465221	4.527312696	5.681798363	4.377741978	4.501328184	6.759974706	5.340560589	4.496227714	3.652640359	4.512754622	4.212689555	4.282501267	3.507299287	3.072717723	3.52832891	3.064988356	3.042096162	3.052410782	4.516652837	4.485631897	5.053033346	4.900388165	4.908672523	4.365983397	4.457340288	4.339108679	5.079504001	5.659651504	4.494854876	4.400856442	4.815743575	4.345233188	4.541895344	4.487856236	3.056801631	3.327773222	2.976715886	3.061274286	3.027582533	3.026781426	2.959065299	4.313676279	4.310542432	4.339186981	5.020561565	4.633454355	4.359406266	4.140556495	4.460803559	4.071331244	4.316674183	4.389390277	4.994097551	4.30626745	4.520713295	4.332750607	4.053866658	4.083782419	4.360406493	5.123145009	4.293530686	4.812360364	4.348093599	3.826972451	4.335893863	4.451308433	4.332989444	4.306535131	4.348622854	4.327715314	4.296523189	3.955396761	5.501187324	4.080172449	3.005629446	2.968352303	3.054439811	3.02634888	3.918624231	2.996629363	4.510215069	6.07020776	4.360918112	4.331302826	4.142092301	4.715565878	4.452277719	4.173108947	4.622730011	4.322286673	4.304095353	3.629649968	4.31300019	4.308861264	3.753075888	4.289168604	4.344295465	4.338888177	5.50859819	4.342692268	3.0922667	4.890296166
"1552325_at"	5.185947906	4.826320363	5.02598909	4.628635264	5.083309265	6.138074124	4.600821243	4.859373278	4.98942021	4.796239825	5.04977016	4.911821242	4.479021999	4.388929605	5.206446486	4.736909334	4.638618259	4.506531528	4.567533846	4.522034631	6.040711807	4.561762949	4.830279797	6.907405967	4.848813368	4.853320798	4.873936654	4.726403523	5.446505059	5.069602746	4.61148746	5.69153105	4.872672832	4.563437324	4.352860294	4.562956585	4.545993781	4.442176556	5.216466762	4.956966295	5.958953136	4.473574194	4.546752773	4.581755936	5.73225052	4.449505168	5.841998296	4.547453745	4.783444745	4.256586948	4.432601064	4.739959759	4.35788575	5.34423281	4.532260463	4.234071026	5.174312381	4.39348049	4.942614781	4.52653923	4.970019716	5.423011913	4.432152893	4.790851587	4.836203937	4.837433615	4.644737442	4.828927864	4.612470593	5.664953195	5.490272855	4.866253129	4.793154677	5.021428176	4.456749318	4.776068395	4.654890736	4.819217848	4.639268571	4.414888182	4.543863939	4.353784309	4.220038201	4.811789757	4.544036339	4.742699758	4.485764575	4.630512323	4.717546958	4.853476531	4.448039381	4.371511021	4.634884282	4.587385983	4.447835624	4.610296156	4.45316514	4.777938607	5.465292971	4.505719271	4.095797648	4.46603895	5.183113077	4.224419938	5.231178011	4.663883714	4.098290439	4.485168286	5.76577496	5.622151002	4.65443897	4.282408597	4.315959523	4.258044459	4.532633729	4.189194622	4.10000537	4.47003657	4.322367369	4.418273433	4.498004275	4.435948357	4.279108608	4.595987342	4.967083284	4.450179794	4.329992928	4.700009876
"1552326_a_at"	2.154801564	1.921550574	1.932350276	1.914893129	1.949305298	2.119089398	1.908643255	1.928330816	2.058299139	1.818440886	1.847956537	1.854769956	1.95047491	1.844381378	1.871393258	1.841656013	1.824285496	1.824348288	1.867876179	1.798351104	7.352784602	1.823794541	1.827456982	1.934461742	1.921275379	1.939354034	1.959887584	1.845368253	1.748833747	1.75371957	1.836871784	1.87309148	1.84857162	1.805747493	1.822877406	1.788683915	1.828527704	1.721439436	1.980908424	1.959450528	1.967804505	1.921907153	1.918505208	2.642956064	1.794227406	1.844081554	1.911030587	1.853887893	1.845106723	1.68160968	1.71146042	1.731486325	1.808065413	1.864332448	1.843112758	1.800717299	1.847077831	1.726299714	1.88772343	1.723686515	1.942077925	1.953599505	1.981565005	2.209181787	1.922508615	1.945846801	1.883089533	1.796919863	1.716761959	1.752526252	1.760817673	1.734880628	1.752475649	1.753706997	1.700820439	1.743439299	1.708050928	1.720269777	1.731122398	1.830727475	2.00318133	1.707451961	1.689499989	3.889062379	2.710557252	2.760921823	1.7272905	1.735676652	1.738391677	1.736483015	1.718604484	1.82082413	1.716803222	1.724114545	1.731499002	2.739369467	1.845065261	1.736057356	1.749459152	1.833816528	1.886176833	1.895942461	1.933657561	1.891738043	1.971528009	1.913978043	1.725539244	1.822769848	1.758820569	1.885950703	1.750857478	5.508370279	1.71288706	1.662911589	1.745597506	1.685839698	1.729625265	4.863649651	3.843442255	1.712171011	1.71866963	1.712948082	1.725226643	1.72556617	1.776464576	1.727646316	1.824419134	1.723432
"1552327_at"	2.377554902	2.333421261	2.355420799	2.32813538	2.386932521	2.76263252	2.460240678	4.212246204	3.643829913	3.431149733	4.195867177	3.666362172	4.119285137	4.336483627	4.20109597	4.19485406	4.129586779	5.556242258	5.717611055	5.038256684	6.860000375	4.089949623	5.865729914	4.260208537	2.355109703	2.375605947	2.382753113	4.437849461	7.780193825	5.647847019	4.205948322	4.223455483	4.199100633	4.138957357	5.786492283	5.140721443	3.529736265	4.080577067	2.394834006	2.383341828	3.008054623	2.329765633	2.343275511	2.337899135	4.203519854	4.1826052	4.290920622	4.173447325	4.20109597	4.083438007	4.0591451	4.1431075	4.161678559	4.238086032	4.744870444	4.150832401	4.205172828	4.259611858	4.09219125	4.14769763	2.366275975	2.459786959	2.353100395	2.361664498	2.329235825	2.368306725	2.699361119	4.163868894	4.114348157	4.220059677	4.190200508	4.174837371	4.210372395	4.142865187	4.068192505	4.274481216	4.10105714	4.113564744	4.128208197	4.090465375	4.795281782	4.155617997	4.199107484	4.125181155	6.849846974	4.489950001	4.375072805	3.932089959	4.183402841	4.502194822	4.162370706	6.757804077	4.562747965	4.167742561	4.146280467	4.136414708	4.106322897	4.174609652	4.209340899	3.925965963	4.555772745	2.303750703	2.360569097	2.261340382	2.436741589	3.754372029	8.544565442	6.291309334	4.483199035	4.196058497	4.298259114	5.256300027	6.671550541	3.933131323	7.402526604	6.570386858	8.802002346	4.132071545	6.863239654	5.00814048	4.110784443	4.087568821	4.929515589	4.121251359	5.341818648	4.752870355	3.983824068	4.160860961
"1552329_at"	4.96183321	6.588492474	5.673235298	6.940502899	3.796100834	7.689231868	6.07648814	7.279127226	6.977307948	6.450044461	7.492784655	6.499401343	7.71067047	6.978190978	7.92086105	7.127445334	7.34891539	7.424319683	7.949500356	7.452074579	5.939337573	5.889861054	7.688858583	4.244617361	3.373766348	5.937238248	6.319927004	6.850678605	9.5885992	4.12719485	6.387971341	8.601888387	6.522320336	7.77728144	6.978190978	8.044307719	6.266789008	7.368343647	4.845551008	4.128115776	6.580435769	5.88150752	4.473422499	4.645882137	5.140037869	5.646773219	8.050288345	6.601856088	7.108085093	5.795225009	7.435664773	7.089957206	6.643853447	6.367623659	7.110766678	6.81308346	6.683503371	8.139937947	6.125292427	5.479862662	4.072690131	3.781566611	5.523853376	3.935093193	4.478231004	6.305826401	6.033417606	9.329587505	6.017211049	3.92545347	8.920874085	8.916924195	8.062905708	5.883697428	6.905308822	8.782467039	8.557913666	5.156880152	4.12002995	7.959994736	6.717316993	7.284710788	6.530873575	8.79914166	8.961503406	6.648302964	6.286200425	8.352066104	5.902889245	8.117607366	7.483239929	7.451070342	6.596693088	8.033445198	8.752906005	7.101846098	7.739748711	5.714674306	3.894190755	7.475888288	5.79554154	6.773657741	6.188058509	4.095732324	6.721946586	7.829051446	8.346886573	6.731320431	7.063807877	8.860898333	8.880027124	8.372751413	6.038947078	7.856548204	7.898152099	9.304510521	8.515439247	8.93740834	9.085937014	9.02191338	7.854202743	8.210833561	8.694056225	5.893852495	8.578993919	4.324704722	7.441962896	6.567588498
"1552330_at"	6.02452275	3.296938853	4.476633396	4.779608517	3.668035232	3.594969139	3.478779489	3.171493218	3.370075948	3.341535467	3.43968768	3.439339752	3.417008145	3.826099358	3.439789329	3.742014322	3.422937117	4.182269886	3.001453287	4.458297904	6.680862258	4.892330427	3.885196334	3.478145293	3.605167259	3.525942476	4.974759657	3.436531968	3.105310857	3.059527216	3.436531968	3.452468025	3.279742542	3.033906509	3.162014476	4.775372242	2.992062869	3.164897683	3.71271503	3.56106354	3.622971153	3.395354068	4.337608452	3.826548171	3.351352673	3.251047574	3.467508349	3.403969815	3.418905988	3.190388025	3.946954764	4.01861128	3.325062901	3.342741505	4.035237219	4.540401933	3.438282495	3.217118753	4.241060892	3.199331717	3.620243789	3.60691334	5.296341116	3.51586572	3.591600373	3.508843102	4.138850669	3.237821882	3.023302024	3.239920114	3.262002688	3.922018832	3.14480685	4.135989149	2.833580744	4.962257971	5.397397868	4.853417019	3.225377696	5.317197173	4.647434539	2.854531705	3.002112728	3.016050965	3.857458615	3.800213491	3.718476388	3.079848197	3.120951289	3.608970631	3.053584981	3.161484776	2.978295632	6.617829858	2.904736976	3.204907038	3.238421642	4.286312933	3.282220478	2.945507319	3.500574307	4.435780066	3.63063925	3.416960974	3.594048021	4.728359882	3.249559709	2.871845913	3.222761148	3.195641733	3.123140666	3.621315958	4.47596067	2.840694079	3.284511859	3.90709653	2.838783132	4.567677886	3.844049187	5.340960572	2.908586483	5.5774125	4.592275341	3.212065283	3.237140281	2.910319506	6.154945653	3.050484179
"1552332_at"	6.550651419	6.66281507	6.497403105	6.478910546	6.524168415	6.551125176	6.483795081	7.590949478	7.585840485	7.567336415	7.59680166	7.625849946	7.573866577	7.334406018	8.544388315	7.590178084	7.974055838	7.578288635	7.602361569	7.568964684	7.414797514	7.729823686	7.563275787	7.696380402	6.383163996	6.503681582	6.763581744	7.591307905	7.179830952	8.060714625	7.577212577	7.708771591	7.62855789	7.753884862	7.590949478	7.57543015	7.392182526	7.172653971	6.545943009	6.588835069	6.45698716	6.486260613	6.500981613	6.507490504	8.020726622	7.661604859	7.609834227	7.59697767	7.606381646	7.108477745	7.171357485	7.168539162	7.989581073	7.633163511	7.561028499	7.586795213	7.592368401	8.336241779	7.63940464	7.189983129	6.503903782	6.811325964	6.465114579	6.496301742	6.496743309	6.520218356	6.500981613	7.175943048	7.10397766	7.248287486	7.179638918	7.300982916	7.192083793	7.613633091	7.099165928	7.193189196	7.167324223	7.185196354	7.191137078	7.158390262	7.59859671	7.17900002	6.922255375	7.158009976	7.17913237	8.201209777	7.307591086	7.186145242	7.249623936	7.555450361	7.171589999	7.11150919	7.105231492	7.185115362	7.755052151	7.424424963	7.167075647	8.278278505	7.74306751	6.927019848	5.068667218	6.498395735	6.499910408	6.388734936	6.516925312	6.479394362	7.070077437	7.526528127	7.170600725	7.176089033	7.187832311	7.160847618	7.190806258	7.135935306	6.826766703	7.41053888	7.06773144	7.183929533	7.103253903	6.646463304	6.380231313	7.162381927	6.984660236	6.820198919	7.20029848	7.155235363	7.088217852	6.72092334
"1552334_at"	3.849183496	3.793732675	4.812098397	3.79514734	3.8254459	4.554584929	3.762137746	5.274334871	4.337880804	4.716839629	6.425421151	4.831000066	5.365727999	4.269730099	6.864237826	6.521857101	5.658898843	4.381492286	4.778623263	4.732872023	4.490730728	5.552880077	4.726300827	4.947004402	3.945773492	3.810905492	3.846779561	4.249004904	5.192237349	5.413467241	4.757317579	7.198116327	3.929663483	5.356996866	4.670864518	3.278961943	4.359354161	5.017772729	3.814731285	3.682740427	3.83383455	3.800340416	4.565478605	5.13777656	5.066425754	4.296859657	4.805086024	4.853843133	4.760216065	4.965608122	4.999300304	5.382425343	5.439976826	4.822110404	4.69629826	5.987681385	4.837149362	5.292536567	4.787365562	5.243593284	3.786678177	3.81579035	3.804312243	3.808419633	4.315824198	3.829195781	3.783106615	5.07033218	4.999318225	5.082856901	5.591768609	5.696902314	5.049132931	5.088190542	4.990499607	5.042726411	4.766678667	4.517375546	5.046103795	4.943519633	4.760216065	5.629177101	4.903261097	5.016188242	4.793256347	5.054878006	4.873359237	5.0447357	5.068245197	5.705804208	4.779781036	4.775303759	4.766999251	5.030830695	5.704621295	5.084882	7.342243544	5.078081372	5.044377008	4.031367332	3.673977739	3.732808981	4.47989158	3.736772253	3.81700499	3.756675022	4.915572693	4.3731556	5.083195348	5.371729079	5.072577193	4.766267536	4.993720929	4.977244146	4.806012355	4.976376847	4.863002923	8.145849269	4.106331935	5.009516028	4.776173855	5.571566135	4.87837084	5.02286821	5.601962689	4.917550948	3.746181851	5.02591607
"1552335_at"	1.850670468	1.811754351	1.822794626	1.816355623	1.850927066	1.879957453	1.812649695	1.82055679	1.800881597	1.76887363	1.802280774	1.822206386	1.772120799	1.775035924	1.826356349	1.79472171	1.774223208	1.768776369	1.81472396	1.760354643	1.809205041	1.790661042	1.784053089	1.896195876	1.81427846	1.833154202	1.855568096	1.799194165	1.84050625	1.836824829	1.78537519	1.848831907	1.814251676	1.781369406	1.76793966	1.78217553	1.808903356	1.789603346	1.874754677	1.858639683	1.875546241	1.828004662	1.812869938	1.830512809	1.862168254	1.785651642	1.862013643	1.805921034	1.812710623	1.764374998	1.793413639	1.806028508	1.771287251	1.830686792	1.769350318	1.762341557	1.815114808	1.802309368	1.81935457	1.802572959	1.836467205	1.839909012	1.818540359	1.834815424	1.819172144	1.840874672	1.794065787	1.815429441	1.79827363	1.836263224	1.845790921	1.831014179	1.834432115	1.835242025	1.783810992	1.816566406	1.788944112	1.811054433	1.817026567	1.774913489	1.800506944	1.795260261	1.760877594	1.78907771	1.816076155	1.819123674	1.7902272	1.816397975	1.818809441	1.82140919	1.801192775	1.791779263	1.78318385	1.810498715	1.812551409	1.803850692	1.786837167	1.821276402	1.830636165	1.782934301	1.786871863	1.824606817	1.829072951	1.801241887	1.872222444	1.808603414	1.762960548	1.771906325	1.830976019	1.846015432	1.835861049	1.785352091	1.796050757	1.755141088	1.834146626	1.790200399	1.766115112	1.804410596	1.779909814	1.794228995	1.826850372	1.784568277	1.801141212	1.804074221	1.856513265	1.807002764	1.754481587	1.795489106
"1552337_s_at"	2.122253023	2.086733537	2.092589435	2.068588721	2.129676133	2.164613001	2.073644807	2.091978579	2.069467634	2.026231589	2.06854775	2.077229243	2.043732248	2.043375514	2.093148886	2.061287109	2.040885951	2.037495951	2.077464725	2.033044805	2.077790771	2.060493629	2.044735843	2.236856435	2.085659879	2.106959689	2.1241285	2.074053629	2.068137766	2.093475993	2.052151582	2.134459125	2.096596026	2.036646288	2.027557942	2.048802267	2.07534512	2.046994566	2.147979615	2.123552242	2.183217688	2.081558496	2.07257974	2.090789887	2.149853235	2.057980151	2.156768805	2.068606594	2.084146767	2.00747785	2.034180854	2.066168043	2.042284674	2.123782723	2.033354129	2.013687817	2.096191553	2.061183636	2.096998821	2.059156214	2.105140356	2.123391937	2.081187142	2.105851245	2.078372716	2.115934907	2.044965498	2.076087169	2.054436276	2.115925342	2.11185087	2.077602317	2.106826163	2.092593631	2.022138986	2.086066131	2.044671262	2.062493493	2.079886754	2.03616396	2.063466874	2.044778512	2.021467814	2.046547494	2.072482097	2.077405267	2.054808185	2.075754875	2.081727876	2.079329671	2.050847743	2.04849178	2.04177462	2.060602495	2.06766591	2.061583299	2.035964733	2.080144755	2.10725927	2.051009456	2.034966021	2.055755933	2.096468762	2.045676147	2.165152644	2.069759026	2.003123275	2.040901428	2.102296269	2.112807241	2.092514666	2.047857948	2.051544735	2.015408279	2.091107515	2.015464862	2.04665492	2.05400463	2.026171533	2.045587773	2.057896748	2.034625315	2.060142759	2.058045897	2.084014532	2.062990019	2.005210847	2.055044301
"1552338_at"	1.434420341	1.402757906	1.40850475	1.402270444	1.431607928	1.429538821	1.404083925	1.404461285	1.385094999	1.36338513	1.394855696	1.399123833	1.370238901	1.38052965	1.405651743	1.383970761	1.375506142	1.370504203	1.404594477	1.359593065	1.404874431	1.382072183	1.37914303	1.431326125	1.408612151	1.419259175	1.43172057	1.381409318	1.414558673	1.428086761	1.386710471	1.420529105	1.393848155	1.375422999	1.369905034	1.383513191	1.393890741	1.396486703	1.44529284	1.440137087	1.431246058	1.413818757	1.40261289	1.416019493	1.445423982	1.383850269	1.429359384	1.398698253	1.400115752	1.382369219	1.398237388	1.414591797	1.36814726	1.395704833	1.378206472	1.376330403	1.397665582	1.407948325	1.401331908	1.413378221	1.420040257	1.414932183	1.412133631	1.419152563	1.403361573	1.431186699	1.388625785	1.410885372	1.401246021	1.426223021	1.441055047	1.414672278	1.429217484	1.430943	1.382448655	1.416934031	1.393417736	1.410987895	1.419265727	1.386832218	1.389975608	1.399909864	1.383808778	1.394414533	1.41991797	1.424780174	1.399048835	1.41398378	1.419429146	1.421411222	1.407580182	1.39703548	1.394525396	1.411625567	1.413537905	1.399730107	1.392360718	1.422667776	1.411380253	1.376936117	1.39306845	1.399947107	1.414932183	1.384593807	1.436539285	1.395194337	1.379536153	1.365364771	1.415991494	1.438695876	1.42497962	1.396661431	1.401536243	1.363313179	1.427816944	1.388345348	1.395852566	1.406947575	1.415941097	1.399998057	1.406861111	1.390299933	1.410550874	1.404741798	1.439816293	1.411901981	1.359236023	1.399679696
"1552340_at"	1.870358828	1.839980681	1.847334861	1.835838674	1.865818781	1.875239971	1.836293061	1.834873758	1.825441672	1.787551263	1.821112658	1.828981461	1.79491957	1.7904126	1.846246083	1.811721806	1.798546187	1.79626616	1.829022501	1.784445793	1.827198959	1.808031998	1.80264071	2.004177851	1.843656363	1.853456659	1.871481784	1.816749155	1.831809431	1.838027518	1.802741486	1.843478881	1.833080196	1.792205323	1.791405677	1.803686099	1.815538957	1.805620843	1.87860386	1.873835882	1.894652552	1.841461878	1.838754511	1.849041998	1.850941759	1.807854343	1.852861915	1.820846327	1.83273167	1.788515915	1.80730032	1.827414488	1.788683604	1.834108289	1.798035538	1.775832856	1.834214903	1.822408728	1.834339091	1.817127945	1.853459614	1.854322781	1.845367756	1.848970935	1.835465385	1.857677719	1.823563361	1.827310215	1.811379229	1.831274454	1.836410691	1.837689633	1.836295455	1.836562046	1.798390631	1.839629521	1.802477803	1.823143571	1.83335545	1.793634013	1.811671153	1.807676668	1.794538657	1.8001442	1.831673051	1.833913937	1.808193122	1.825527992	1.825280429	1.838129497	1.816116502	1.807970757	1.809182034	1.829140182	1.825173446	1.809645009	1.79927921	1.836813077	1.84784295	1.802859754	1.825501413	1.836947925	1.851279208	1.824204102	1.879915125	1.831053775	1.788026417	1.788087488	1.942871511	1.844695265	1.85070959	1.806379384	1.810965751	1.771297008	1.83417561	1.797528733	1.781887188	1.818121427	1.801181711	1.808179715	1.817703324	1.795214047	1.813735812	1.818876365	1.849641412	1.823066142	1.779865873	1.811844654
"1552343_s_at"	3.246765561	3.052029673	3.113653208	2.967002333	3.088319436	3.224919018	2.945588401	2.917612285	6.435441087	2.767132225	3.265960336	3.049421125	3.297922805	3.090178854	3.131449939	3.097663041	2.548537397	3.929488303	2.914368989	4.757020694	3.949061889	3.036372021	3.078769326	5.612060179	3.044308891	3.06639634	3.094354227	4.223394561	3.520688288	3.429092525	3.363112095	2.462292821	2.585027003	2.366605892	3.074040578	2.834231313	2.94496447	3.325698345	3.110676086	3.195414128	3.548202153	3.037607678	2.987448523	2.982459154	3.450330283	3.532853681	3.064657249	2.821803337	3.064680787	3.163088308	3.321888031	3.391429478	3.307499629	3.237444043	5.268665534	2.94537754	3.120557224	3.407863653	3.130992033	3.410959286	3.075271311	3.087495608	3.054941538	3.065838376	3.040172933	3.079989499	3.010757487	3.359121925	3.31498563	3.44544617	3.455054703	3.363994481	3.041038307	3.025915731	3.314725669	3.437297054	3.384904565	4.908167604	3.692905482	3.702825691	3.048208289	3.328333135	5.106690026	4.269747303	5.630447579	3.545801899	4.79419124	3.685493653	3.019834565	3.414289251	3.416383117	6.560690275	3.938135218	3.431383501	3.409818247	3.343018199	2.842668872	3.431781497	3.421002962	3.452506348	4.512358844	3.066235865	3.06639634	3.013653625	3.109677192	2.988865803	5.016528655	4.049628884	3.730441736	3.517603886	3.381137465	3.405041084	3.675656624	3.337541681	3.377875207	3.302915091	3.378998392	3.406662239	3.37539805	3.377644443	3.393578819	3.382741006	5.638101331	3.86132876	3.59261875	5.03175617	4.805850951	3.368641677
"1552344_s_at"	2.813695861	2.781368755	2.791888926	2.73379764	2.810431825	3.222360252	2.773133352	2.970695303	3.050860272	3.002558805	2.854745429	3.08616571	2.939473037	3.002482683	3.517925501	3.046458617	2.9578519	2.90161785	2.955594208	2.887343188	2.952978032	3.02287925	4.481592669	3.109474845	2.772899976	2.791143348	3.469038569	3.043065967	4.124492641	2.869888117	3.684307617	3.100168377	3.077962274	3.831967977	2.648544605	2.765151035	3.52135167	2.777585441	2.846390215	2.813210032	3.727179891	2.785571442	2.782665753	3.272806508	2.992751066	3.414484529	4.708296908	3.779256401	4.443561454	4.684823324	3.326041384	2.938968949	3.043960896	3.055902083	3.442267221	3.415752851	3.082851531	2.784663558	2.879747634	2.942997392	2.794008975	2.800661423	2.778571091	2.789167786	2.781204268	2.803623093	2.752819993	2.872274739	3.172238154	2.899616713	4.166352281	4.784178409	2.868078837	4.238066249	3.904684385	2.861685468	2.780006727	4.938234806	2.859546518	2.626870027	5.880929512	4.716883271	2.824714376	2.955851876	5.97105191	2.829628416	3.614509097	3.250992658	4.165897292	2.884997584	4.246998726	2.84282033	2.769443584	3.467447195	2.804880343	2.714277353	3.581825051	2.828708694	2.892459077	3.78308243	2.638778347	3.067047063	2.785409038	2.765148806	2.833231585	2.768163622	3.789360492	2.877193448	2.851797048	5.33945296	4.936104261	6.405261075	3.418319851	2.880948829	2.947746978	2.757809458	2.595743229	7.287470404	7.083720001	2.884544648	8.704083694	2.909746992	3.192609219	2.868444264	3.583187379	2.854685452	4.210295938	4.344847414
"1552347_at"	4.556994837	4.423374691	5.240566543	4.246248276	4.649965616	5.03534445	4.15472805	5.974391832	6.257454622	6.525960384	6.187552439	6.513700954	5.842182926	4.772396098	5.62746753	6.294954042	5.801718039	5.396061232	5.130305572	5.740413312	6.058645582	5.417239011	5.903670229	6.47988469	4.438708308	4.686379493	4.580547289	7.114286706	5.537616745	4.813189214	6.329765051	6.644848152	4.364125467	5.392681931	5.97488525	5.847561308	5.335157199	4.898344543	4.954686248	4.447850374	4.449829626	4.414990857	4.658775195	4.350171917	5.166900706	5.559232694	5.135605005	5.371024948	5.055991568	4.638788996	4.108706736	4.347765874	5.670587891	6.37468751	5.981585153	5.55599519	5.734748603	5.576850514	5.801718039	4.777840074	4.542361519	4.511129251	4.216883461	4.438708308	4.044307947	4.440856397	4.26709147	4.415699547	4.975006356	4.810862867	4.333320479	4.314183402	4.771916775	4.654747377	4.585375982	7.207875999	5.210660082	6.644802466	4.760271583	4.265030191	5.60589227	5.040481647	5.501900338	5.111025918	7.558535161	5.288625887	4.83371665	5.537066785	3.81001332	5.148127684	4.430280158	7.130413339	6.304191105	5.257861049	5.19536434	4.77220919	5.007415543	4.907006433	4.776443974	5.408945635	4.518423398	4.728966165	4.433356785	5.858410668	4.441763561	4.279724629	7.673336946	6.369459338	6.746051834	5.170742655	4.726618927	7.079704382	5.454023495	3.958224712	5.414595368	4.647930851	4.808862368	7.009853698	5.11992317	5.705317756	4.799516653	6.026163982	5.155309648	5.516219808	4.594377231	4.980671709	6.650067638	5.302144309
"1552348_at"	4.159945231	3.480792425	3.613058963	3.540345156	4.3228705	4.192077064	3.452905519	3.353398103	3.231891828	3.231137473	3.375010331	3.27103453	3.199658202	3.214797977	3.461372009	3.249559521	3.196204564	3.208294833	3.222856644	3.155564662	3.238595492	3.22393863	3.206859907	3.943568381	3.686509623	3.639143448	3.719757705	3.258166627	3.480497346	3.270983543	3.222615412	3.727485524	3.271540234	3.187461898	3.157007218	3.207101046	3.218535061	2.98391004	4.057978922	3.754574267	3.987411248	3.486903716	3.440683916	3.438982063	3.377194308	3.200426013	3.61340118	3.231741301	3.308090518	2.920495172	2.989931551	3.117874951	3.101738021	3.230974593	5.407657343	3.200431983	3.2471361	3.116590317	3.283657357	3.049272317	4.198243203	3.663532725	3.487357395	3.777638413	3.588878034	3.64900964	3.447726199	3.083006851	3.043781888	3.28974484	3.440508386	3.210892435	3.132350215	3.120457297	2.971412463	3.211815023	3.036168966	3.087159551	3.106053617	3.121223169	3.224543845	3.008387402	2.96006127	3.03437222	3.029848316	3.180678234	3.022794945	3.075506573	3.146754326	3.206106648	3.044584902	2.95584134	3.00745634	3.099971357	3.054649359	3.050615741	3.009281703	3.129993164	3.357658574	3.209311492	3.386836977	3.417791863	4.324700807	3.377860566	3.800066324	3.523777514	2.888519252	3.214466154	3.430125052	3.381353258	3.15041613	2.990517528	3.006604242	2.909259783	3.106184102	2.953576108	2.957376593	3.046871804	3.189525165	2.994642626	3.059908602	2.990878659	2.988361824	3.068250711	3.252515012	3.052615755	3.191477084	3.074096946
"1552349_a_at"	2.1757091	2.127815543	2.139393447	2.12059114	2.174853134	2.322523949	2.122577523	2.231268175	2.211533321	2.180012177	2.227455515	2.22880189	2.183944548	2.192261552	2.238431911	2.203165826	2.180208501	2.183166372	2.220142696	2.174539577	2.218066192	2.197627102	2.193189775	2.509735478	2.129457039	2.143121348	2.162149663	2.204745993	2.232731217	2.140133294	2.180208501	2.305428458	2.223464461	2.189174656	2.177691417	2.192398285	2.210340155	2.086770414	2.232905534	2.199809618	2.232321148	2.127731286	2.124248123	2.138334769	2.215017977	2.197535311	2.389738394	2.212446182	2.222017622	2.082052834	2.0755492	2.117438819	2.176481013	2.231751342	2.203204511	2.178024919	2.228284269	2.112481575	2.231845943	2.112050255	2.147284482	2.146128892	2.131221681	2.134987462	2.124802443	2.148159846	2.10966123	2.121692322	2.105671564	2.142862559	2.146139638	2.137537739	2.147465538	2.140024443	2.094099975	2.132334111	2.07419688	2.113355576	2.126232894	2.091207233	2.200689059	2.076357197	2.019396776	2.097304277	2.115537224	2.144563939	2.072947325	2.118396983	2.140610165	2.15674102	2.109724165	2.083788899	2.102935916	2.11544481	2.116496032	2.112639721	2.093473777	2.148270901	2.642924844	2.19390889	2.056616805	2.120604648	2.156430306	2.045086387	2.176723827	2.119196869	2.049737738	2.174118775	2.199989429	2.148659724	2.143832785	2.060542637	2.104232948	2.059040316	2.132249941	2.086312837	2.033326414	2.109347624	2.090177959	2.099329029	2.108053869	2.072855901	2.112036047	2.107208109	2.161898655	2.114373921	2.119148863	2.112087968
"1552354_at"	2.882023837	2.781752506	2.816821442	2.800753906	2.852026295	3.001500912	2.755284574	2.691524838	2.636390575	2.584089847	2.65944956	2.665148098	2.592520504	2.562120221	2.678628067	2.618502452	2.581641362	2.562852129	2.634935549	2.569876408	2.634543957	2.60676588	2.605618203	3.129092012	2.802973455	2.816955824	2.864145558	2.636647306	2.723680183	2.690800224	2.608040878	2.821897602	2.669076559	2.590676068	2.541106932	2.581523935	2.624145112	2.576329114	2.920314696	2.879165272	3.004970676	2.801211134	2.745900087	2.772655861	2.873679847	2.588747577	2.886184478	2.633491591	2.661949575	2.556485543	2.574675975	2.61876457	2.540874062	2.751511857	2.598676383	2.523106317	2.697171653	2.573444023	2.686074633	2.600373012	2.829109831	2.846823084	2.804832026	2.798438956	2.801760731	2.829750463	2.77999265	2.640570746	2.582635162	2.717639808	2.745632834	2.657457818	2.659788555	2.70110538	2.558519662	2.64234166	2.568535284	2.638936185	2.614224432	2.559374497	2.620552212	2.578194037	2.524284432	2.573950174	2.60300809	2.635786332	2.574895246	2.619678742	2.629678097	2.645725492	2.583712037	2.543351379	2.567749245	2.613798306	2.598000357	2.597344955	2.568774039	2.637456998	2.700179953	2.585574212	2.667219046	2.723468847	2.821332001	2.727532348	2.8960218	2.781874742	2.49307469	2.579715892	2.731044286	2.77861161	2.65327099	2.532181968	2.568832749	2.498997042	2.633259466	2.547717598	2.484885062	2.583818776	2.540674827	2.576025783	2.599004052	2.569918429	2.554088679	2.594176225	2.702417622	2.608715661	2.515201818	2.597787011
"1552355_s_at"	2.224818019	2.156097056	2.167958768	2.148427896	2.334968103	2.241720314	2.154354385	1.586163918	1.570519111	1.540552643	1.576830163	1.588768909	1.556033737	1.546996892	1.628275426	1.568367651	1.5518792	1.549626199	1.589134344	1.53875911	1.585864059	1.575735316	1.556314545	1.636242867	2.168350487	2.176805452	2.188333921	1.564645564	1.593254646	1.609603849	1.560410778	1.665969825	1.59054616	1.544716241	1.545090946	1.556910135	1.575774344	1.559577056	2.231897772	2.202949633	2.26547861	2.169876881	2.129835474	2.17131208	1.635409637	1.55845204	1.688657746	1.579688828	1.595262463	1.543864531	1.561412867	1.578563532	1.556218811	1.590301283	1.550598366	1.531848812	1.591685575	1.566623647	1.587529413	1.576447417	2.179740656	2.170159927	2.171770334	2.173782855	2.141737387	2.191536188	2.131294624	1.586862769	1.564205099	1.609929639	1.620598578	1.597464276	1.594349693	1.605502103	1.56104326	1.587726493	1.556589188	1.575506679	1.581148671	1.544633636	1.574773527	1.560282284	1.545607934	1.554199329	1.581422637	1.593227622	1.55577109	1.584355277	1.587031793	1.592283193	1.574225869	1.559139719	1.555991654	1.576228392	1.578047299	1.562771153	1.551909508	1.591410096	1.60189931	1.556901624	2.156571745	2.125999076	2.170447444	2.156130645	2.1872343	2.152137723	1.555275612	1.543166304	1.627066842	1.68170004	1.594014148	1.554071532	1.560403864	1.515461016	1.593513441	1.54397446	1.544463111	1.566381233	1.547411289	1.561296163	1.568252622	1.549082989	1.571730815	1.568572611	1.644986343	1.573104344	1.53415645	1.572906917
"1552359_at"	3.084692181	2.972762086	3.029750397	3.257106607	3.070345203	3.553505035	3.001253175	2.912155013	2.881259789	2.809643393	2.899063982	2.921667863	2.785362277	2.812262893	2.941515385	2.867110233	2.861158697	2.825062193	2.856786459	2.842498641	2.89284294	2.863372724	2.85978348	3.930929498	2.978623807	3.03820551	3.081036664	2.863123374	3.141150506	2.911140726	2.870668033	3.605078741	2.941439067	2.838881244	2.805092994	3.002559712	2.866870563	2.757084608	3.218653792	3.056508097	3.208194732	2.994813885	2.944913358	2.983558723	3.021334664	2.891765435	5.072419643	2.883495851	2.938207399	2.726726703	2.760091844	2.821683525	2.850470225	3.317183812	2.817106279	2.78840212	3.410134065	2.793007708	3.093465511	2.812730384	3.046887552	3.284079529	2.977768371	2.991870564	2.996845963	3.038930132	2.931309559	2.862483775	2.791170824	2.936957475	2.974593017	2.877613784	2.894765812	3.009451335	2.755574117	2.970836382	2.783262761	2.857985335	2.829955761	3.041267937	2.88085236	2.780133556	2.682356783	2.791322318	3.334383753	3.293640409	2.781456551	2.830639969	2.860580602	2.882494064	2.799073116	2.766832181	2.76037004	2.851482144	3.493522591	2.804436212	2.770366349	2.855656007	2.925302537	2.819416423	2.881910937	2.934751239	3.084859614	2.875684825	3.199396687	2.958857129	2.706122455	2.756766595	2.95300192	3.010946317	2.862175432	2.769106186	2.78817255	2.674423391	2.854179883	2.744160539	2.794504538	2.792731572	2.76315713	2.795873041	2.813251252	2.763322666	2.768775747	2.810740791	2.954786577	2.821993684	2.780209122	2.810105437
"1552360_a_at"	3.59738475	3.47894019	3.508154979	3.465967291	3.515515445	3.999711317	3.424663116	3.842624069	3.577199059	3.477649366	3.521565936	3.538418972	3.403840913	3.332651942	3.54949354	3.560840346	3.52313737	3.722388052	3.643498886	3.502668652	3.543536912	3.507392138	3.518038961	3.904301829	3.446864978	3.69958963	3.521342477	3.537488777	3.834455705	3.758931203	3.52112972	4.167386826	3.598681901	3.484032444	3.259743732	3.520958359	3.525583793	3.437707749	3.564110996	3.539942916	3.601073082	3.850820771	3.3442187	3.498940948	3.710569628	3.48554926	3.859395897	3.534653441	3.558611218	3.396813007	3.4293336	4.696446976	3.416808875	3.594969325	3.52270057	3.416850058	3.628099425	3.267059725	3.671134206	3.467045251	3.453479782	3.671472149	3.475102988	4.28793493	3.421608109	3.471798602	3.436856069	3.484863857	3.530045757	3.971153717	5.53388583	3.391979096	3.511327082	3.56719333	3.419259054	3.481715398	3.386253662	3.519541777	3.375842741	3.688046937	3.530372942	3.400819737	3.316863651	3.433395449	3.668464103	3.507801857	3.41745816	3.343988823	3.476214533	3.400554564	3.394201222	4.324846322	3.397606637	3.340695866	3.462073551	3.463255004	3.437365146	3.530942461	3.756410016	3.573238923	3.471585241	3.464244232	3.499358607	3.628183613	3.530692069	3.418982752	3.438100449	3.518204434	3.493186073	3.597269408	3.509416076	3.407294329	3.405618829	3.292531708	3.530356583	3.204920183	3.385738015	3.511903529	3.353963454	3.45872587	3.466409947	3.449036266	3.44523486	3.458600423	4.652309125	3.471718799	3.307085387	3.462380886
"1552362_a_at"	5.608212619	6.236313652	8.058221434	6.732450527	7.529908734	6.499434556	7.060926512	7.72750919	5.225488922	6.752012915	7.819880125	7.373421808	8.395034876	7.733617846	7.961236917	8.708374904	7.890151519	7.518393756	8.456707253	9.353924657	7.527666948	6.527921199	7.603980117	3.840612313	4.727880018	6.8371079	5.970092359	9.527695842	9.126553003	9.553833473	8.39790071	7.103371472	8.78655454	7.704730705	9.180022927	8.166445111	8.219773456	8.400516495	6.939416535	6.642881443	8.012227615	7.073105383	6.739726698	6.792953589	9.023595561	6.902078304	8.604986645	7.518704771	7.469608011	8.122135465	8.421919502	8.582558449	7.803759707	8.411318841	9.72451456	7.890151519	8.49742038	8.552264689	8.794064874	8.577871462	7.641901121	5.758398067	6.218120303	8.079451738	6.028336308	6.853287343	7.402000956	8.610654523	8.375702396	9.467590628	8.891770088	8.073721653	8.642106112	8.968872188	8.419756179	9.955334513	8.538761633	7.466087318	8.749846316	8.605282626	7.885929007	8.262182492	8.161938742	6.33352494	8.027800842	8.513599444	8.224269294	8.61515847	8.509038109	9.572071625	8.588170762	8.220488847	8.682627566	8.685995129	9.170153219	9.239455615	8.801271871	8.476239292	8.69307628	8.455480454	6.95737195	7.037998364	8.165935265	7.448700697	4.781026077	6.833361773	7.730148791	7.797694585	9.387272033	8.017519285	8.271369471	9.294938566	8.272278685	8.405446215	9.046201136	8.544193446	8.193230209	6.136537911	8.86868473	8.340228241	8.994353212	9.200034793	8.287599856	5.789440969	9.637034846	8.707746231	7.731052947	7.125825357
"1552364_s_at"	2.055240898	1.988748971	1.984741151	1.977297991	2.011801687	2.064106146	1.967890881	2.008840712	1.984380844	2.13856689	1.98841285	2.00769082	1.934686838	2.078983831	1.997970356	2.001742509	1.966090476	2.577151733	2.020589305	2.455977859	2.009155359	2.400520388	1.998253003	2.075630141	1.990201082	2.000870885	2.002861938	1.978237752	1.993843013	2.654829801	1.987350388	2.03876518	1.967276225	3.866594312	2.307793729	2.636748493	1.992237482	1.928605592	2.025707732	2.010044486	2.04042495	1.950405103	1.969217378	2.070189469	2.243093031	2.93307733	2.024873806	2.442033993	2.013093094	1.916581877	1.983296089	1.936457653	1.9555203	2.175237294	2.068258142	1.956345015	2.116402164	1.94688273	2.235694376	1.941538082	1.996751035	2.005444412	1.987077841	1.996026975	1.986873828	2.009661432	1.969663384	1.966364299	1.963930606	1.991334348	1.99750992	2.019737007	2.299931081	2.005225012	1.924705657	1.956673632	2.191341984	1.994919014	2.007536071	1.948957793	2.89816604	1.991276853	2.096287662	1.963038671	5.96676301	2.02653105	2.189800461	2.002006693	2.621325602	2.010960686	3.632652496	1.990667081	2.626161978	2.07330081	1.952163789	1.983294911	1.926895485	2.004261792	3.641551429	6.181346402	2.033514594	1.966438209	2.000856097	1.911430258	2.043627763	3.803211221	1.889552315	1.917816274	1.978797514	2.009216531	2.159438179	3.875237067	2.171969171	1.896220475	4.23009519	2.440238921	1.92672609	1.994664032	5.418677688	1.953807406	2.900986851	1.977383932	2.629728698	1.947239814	3.766923207	1.996166678	2.042777935	1.938912032
"1552365_at"	7.274494144	5.222993218	2.962797248	7.869988093	5.008893755	5.281389241	2.97212901	3.522344086	3.313957083	6.224565858	4.468113957	6.990798467	4.200161874	3.171150576	3.424102633	3.341468812	4.223601557	3.274553675	4.194734284	3.396215648	3.323413502	4.407450998	3.470765534	3.583807387	5.367199112	5.207924153	5.248495026	2.656429118	5.921084268	3.550877684	5.574174048	4.48721565	8.230443535	3.53932861	3.087342983	8.293869631	3.231588841	3.444384857	5.209448653	5.172139153	8.81806955	5.219255834	4.583550711	6.017677357	4.942262975	3.173170576	4.328318734	6.888263056	6.264297878	5.157797463	5.990844431	3.501140065	6.431093074	3.373541179	3.185485239	8.243731828	3.613190484	3.197214761	3.533941196	3.505102887	5.124391365	7.151176963	8.530495835	7.639340424	3.731359937	5.234255099	5.284856731	3.297109933	3.22756853	5.58122478	7.374196732	3.987880184	9.659337059	5.061028443	7.764462396	6.850919633	3.424492793	3.513773968	3.483377213	8.953746465	3.44190991	6.195594176	3.811911056	3.226036725	3.522983705	3.501614136	6.793196336	8.095418048	3.56763648	3.874262413	7.738725168	3.592364427	3.189633139	3.281708454	6.068319165	3.247615662	3.204411334	3.305805153	6.79898589	7.14262246	5.22740039	4.940642909	5.231921434	4.815793976	11.07127796	4.367749588	3.423579988	3.11232015	3.369825003	3.520475821	3.47522952	8.890202433	6.769128909	3.056624656	6.537375127	3.535919882	3.096172597	3.211501849	10.48656295	2.996451188	4.259633434	3.189869188	2.566270024	3.259992541	4.472228109	3.268918996	2.989819672	5.277591491
"1552367_a_at"	3.652687447	3.537478164	3.388298473	3.360357476	3.455481731	3.744232381	3.252947773	3.455744521	3.399518308	3.744757727	3.55375598	4.097019553	3.248671403	3.210816832	3.493462305	3.378049981	3.298805933	3.277250933	3.403216798	3.335615523	3.396210979	3.35279556	3.364898374	3.957372363	3.373816698	3.368029465	3.43253157	3.399241462	3.50323365	3.41827326	3.35949857	3.686768132	3.929464099	3.32812087	3.196230452	6.710921522	3.349517845	3.296896871	3.528679799	3.441744	3.666520908	3.283837144	3.249513134	3.315194905	3.583727092	3.277558333	3.6961917	3.456716936	3.42986902	3.258075662	3.179096199	3.330105754	3.337635835	3.802551125	3.262518818	5.429415432	3.463169001	3.267596957	3.457136184	3.275363578	3.397680933	3.464735531	5.124685511	3.354645894	3.346425845	3.40168674	3.330334842	3.347712513	3.291077804	3.593499697	3.609633377	3.360677041	3.624806565	3.493578788	3.281332513	5.540674559	3.293174245	3.365242887	3.324864255	7.553159124	3.373454443	3.299533192	3.129607404	3.284441338	3.271388627	3.355504833	3.300633165	5.837250939	3.348692184	3.432117329	3.842305396	3.145877941	3.259694822	3.307287223	3.318823525	3.308508744	3.234512736	3.41321514	3.427126056	3.366089936	3.144961365	3.242172789	3.39673826	3.159159184	5.268420867	3.252794599	3.068436639	3.245184767	3.480871117	3.550800721	3.372063765	5.087075105	4.767314562	3.085953328	3.362693297	3.270688762	3.046704862	3.24649484	6.463397652	3.230427023	3.281296043	3.217144048	3.187152149	3.3108761	3.458072567	3.27268601	3.148171295	3.318226568
"1552368_at"	3.520030551	3.390273313	3.445181306	3.466754953	3.618532955	4.434871978	3.374815651	2.937920162	2.8588781	2.797435603	2.939540777	2.950851637	2.760327327	2.728211517	3.01612061	2.843384755	2.796890813	2.771004842	2.838686881	9.029298294	2.850764053	2.806170781	2.830061101	3.283828367	3.412619211	3.467538602	3.49707548	2.853630348	3.012458396	2.887334222	2.843604637	3.237859357	2.904654161	2.803973099	2.697677683	2.79966065	10.19880221	2.733966007	3.60468808	3.552911271	3.65075673	3.379330361	7.177820912	6.556744856	3.049727863	8.76673841	3.270734819	7.852571662	2.9146537	2.689855776	10.08863043	2.860544507	9.980082944	3.06720246	2.772275254	6.998215168	3.097978783	3.532600732	8.035111044	9.165487179	8.922756869	3.485034452	3.304327386	3.378010832	8.136467809	3.448792278	3.253769105	10.72026741	2.810234643	2.955945851	3.4420965	8.710698426	11.25314722	10.58916157	2.724515529	2.89357714	9.451319373	9.675847599	2.839506935	2.692935548	8.40464334	10.01996765	6.315917469	2.810042979	10.22205666	2.870522672	2.747283367	2.853829452	9.585187453	2.920456883	2.821624029	2.720011241	2.774290466	2.841450236	9.825435815	2.805733903	2.850268148	8.095079951	7.423389425	2.790630522	3.179861786	3.336508474	3.445716777	3.27768794	8.584062269	3.486960483	2.680154529	2.764927568	2.908363051	3.050215529	8.417554231	11.19519247	2.746186703	2.663138211	2.859816802	2.693844263	8.247017563	5.844843568	2.706683614	2.762239652	2.814177443	2.770208287	2.730090677	2.81508117	3.010670277	2.799927924	2.72006094	2.860092488
"1552370_at"	6.111667874	5.249599766	5.337468927	4.406313498	5.01954076	3.897423755	5.094540845	5.250009686	5.68822922	6.483476627	4.853146974	7.85558655	5.621626176	6.669086025	6.164087789	7.319171861	6.505142173	6.683812466	6.284460818	6.481673861	5.293097673	7.10089697	6.959570651	4.817405066	4.30269023	5.085303698	6.557047454	5.346366346	5.524137512	4.29267185	7.293873816	7.496192101	4.886136612	8.05309417	4.649982267	7.121486577	6.187122656	5.502073485	5.787935736	5.45675609	7.742785289	5.1586111	5.648296767	5.704633893	4.441297543	7.204140977	6.117043459	8.022243475	8.116592697	8.690485307	7.485061737	5.013083993	7.774355291	4.626606802	4.02019511	8.687295053	8.870158519	5.359573062	4.686186325	6.88476641	6.054503321	7.2132915	4.286445122	3.92048435	5.144759742	5.309305457	5.898613271	7.246409908	7.508534142	4.399667511	7.670091087	7.515513961	5.354914237	5.673931495	8.426134532	4.058793802	6.5140636	8.272271701	5.831428603	7.04771492	7.985780379	7.88600116	5.906752506	6.915256245	5.408646534	4.398887798	5.516110802	8.84837295	6.903609414	5.791629972	6.145086084	4.361291565	3.913868902	5.144383185	5.564379027	4.343498582	4.614042507	4.860827593	3.669030864	4.531826756	4.846427789	5.568901646	4.29254019	8.130657183	5.333026	6.05433906	7.00059963	5.444576325	4.406759586	4.505057597	5.188298889	4.312802663	5.468267408	5.365177992	4.702444865	5.865070379	6.573294541	5.54481364	6.935470828	4.652075278	7.348503516	4.790534273	5.24749993	6.750316653	5.293118808	5.568339948	6.423374438	7.860998533
"1552372_at"	3.660707417	3.464721111	3.512614766	3.378949965	3.609494646	3.905389247	3.353008246	3.490985752	3.435431513	3.377265503	3.492400201	3.538228949	3.302337558	3.27287001	3.670612889	3.399689295	3.359109303	3.293113287	3.391334239	3.293172304	3.405969365	3.37228012	3.391054522	4.276535559	3.470838644	3.503105698	3.526445001	3.413618848	3.798819011	3.518450082	3.373481492	3.904640461	3.482871515	3.350590533	3.238454642	3.36668938	3.391054522	3.294562276	3.669248798	3.556975268	4.071573221	3.335257454	3.405808225	3.423694375	3.756829377	3.324495828	4.069714203	3.396631513	3.470560038	3.236639511	3.264796804	3.402896297	3.248008852	3.63806022	3.308852658	3.191944875	3.62785354	3.282900079	3.523841115	3.359603406	3.531139974	3.588793185	3.338712404	3.47898127	3.465981735	3.499303422	3.374887162	3.437702328	3.359813559	3.622662464	3.797854165	3.468493409	3.473063003	3.528765656	3.318685818	3.453698551	3.352138173	3.510235254	3.398004265	3.262627779	3.390952689	3.279285969	3.194545933	3.344766627	3.363398146	3.423944467	3.321015073	3.419911357	3.425487159	3.466586323	3.323378435	3.269708625	3.311732988	3.390324978	3.366476219	3.370317805	3.322930738	3.441262789	3.576852243	3.341713524	3.15279327	3.360011142	3.541241083	3.18279329	3.669395006	3.353043654	3.184697097	3.29067251	3.641109764	3.728212287	3.432795755	3.202693166	3.317952136	3.134082227	3.406799275	3.208408829	3.155799654	3.33054339	3.247238546	3.32984365	3.362926137	3.346567568	3.233460398	3.367555607	3.599845099	3.366656082	3.223185881	3.379618149
"1552373_s_at"	5.281688694	3.205926222	3.359372865	3.044144595	3.352831666	4.400732287	3.029941143	3.33773967	3.164318817	3.601367632	3.370760438	3.29977462	3.025510236	3.079382561	3.60006253	3.140626828	3.090774897	3.065846938	3.135394101	3.02947706	3.143125655	3.105653591	3.17976298	3.746973734	3.239200793	3.266914581	3.314458132	3.24066306	4.009209309	3.435765068	3.144164118	4.004381541	3.296520409	3.12027321	2.986776529	3.098677914	3.137076143	3.020833815	3.579995339	3.364769686	4.044538116	3.19235964	3.170716718	3.19721855	3.372059775	3.100320053	3.479401563	3.129559537	3.209913801	3.003939844	3.00992678	3.135065377	3.053247808	3.311145261	3.060565103	3.035462201	3.681424243	3.037566866	3.241682134	3.062304872	3.374301051	3.792342086	2.941859054	3.245471892	3.225137241	3.278654231	3.044358234	3.21065617	3.095026584	3.29071557	3.320422958	3.246796622	3.186910468	3.340609986	3.065658759	3.165882195	3.076984924	3.21134395	3.164542429	3.003319036	3.13388229	3.070766938	2.888076595	3.094150777	3.126005926	3.235960437	3.070624247	3.150749789	3.262355609	3.191927622	3.109225069	2.938005435	3.063844476	3.120400216	3.120400216	3.10818082	3.04140695	3.256619526	3.698618597	3.098086324	3.030335237	3.12671537	3.287162286	3.133549629	3.430691232	3.029740177	3.028290852	3.022221909	3.410862085	3.37502793	3.170504431	3.02212138	3.037414307	2.993261474	3.138983578	2.799742895	2.974123944	2.990159506	3.059462341	3.085612223	3.120400216	3.029037199	3.053405821	3.141543068	3.360485323	3.120278946	2.974519056	3.159840254
"1552375_at"	4.587979025	3.936023163	4.52076034	4.505689281	4.591609933	5.256178155	4.416933698	3.967794459	4.053886803	3.845266996	4.707046091	3.876175008	3.817511243	3.32615347	3.946708927	3.953471194	3.756236919	3.818957972	3.793578383	3.807297299	4.1590974	3.600904279	3.873298208	4.128909067	4.577775736	5.209187611	5.062329627	3.854322321	6.212732999	3.557728008	4.786361197	5.949235327	3.919929492	3.620319807	3.969509352	3.858989354	3.860497563	3.520025667	4.658889423	4.58537499	4.663966188	5.239430288	4.258856831	4.438147697	3.34165506	3.865968395	4.840621202	3.819801171	4.027310242	3.350886511	3.18436208	3.454266029	3.823317351	3.380370722	4.050471478	3.820273116	5.230139936	3.369319839	3.889037385	3.579800712	4.549953337	4.587943254	4.413740417	4.488617859	3.926217801	4.534534196	4.380740441	3.430900354	3.338808388	3.69331974	4.742256128	3.482749666	4.325740361	3.487361248	3.364725276	3.445268651	3.540295839	3.384022542	3.434782802	3.16944966	3.850173198	3.309265934	3.403514171	3.338524733	3.393688778	3.585216685	3.242644434	3.43575645	3.399751485	3.401116092	3.347120908	4.323170711	3.301419324	3.345156901	3.278984381	3.270905012	3.382825457	2.851677934	4.21598736	3.86376351	4.544870994	5.210413485	3.170474136	5.228734367	4.617034389	4.539125797	6.355227745	5.932322497	3.31000024	4.968929325	3.856020594	3.108847792	3.403106492	3.301300767	3.339410083	3.110719812	4.958426755	3.407541174	3.479388948	3.396420983	4.343784559	3.589533258	3.390199469	3.370017691	4.837107028	3.706338296	3.737711545	4.025720371
"1552377_s_at"	3.196351763	3.17390929	3.369099721	3.343282881	3.215487782	3.243329004	3.188083461	3.056035359	3.052977731	3.02172854	3.021456934	3.068868287	3.030485611	2.960172804	3.066721071	3.052977731	3.030671701	3.062570812	3.082538735	2.997892152	3.058382931	3.064776356	3.043368238	3.06487628	3.190113572	3.197018895	3.214723286	3.052977731	3.238498345	3.143183025	3.034847095	3.031386752	3.052977731	3.048919823	3.028598461	3.06660669	3.067786491	3.007028856	3.222994338	3.151417661	3.238737911	3.177115367	3.173788967	3.057371855	3.281125708	3.052977731	3.101732548	3.059988145	3.213715159	2.991510255	2.943230629	3.001813232	3.042889329	3.060830129	3.975067658	3.059443996	3.052977731	3.019126703	3.058502321	3.758424322	3.189434589	3.191174345	3.194071184	3.178360419	3.172869832	3.206365208	3.159163793	2.981952138	2.991510255	3.029030196	3.804569348	3.037972931	3.061198857	3.040096411	2.945061846	3.055144283	2.998530884	3.03670474	3.049172781	2.995042468	3.076752346	3.009250738	3.013299507	3.012912588	3.041268153	3.057674664	2.991510255	3.031972922	3.073229502	3.054515548	3.040052254	3.020518277	3.016230138	3.048439531	3.024487459	3.001813232	3.000523713	3.048462558	3.446677742	3.049664925	3.182074783	3.171810167	3.18180961	3.137539107	3.237552053	3.171378106	3.023186723	3.081633586	3.046581285	3.039334362	3.052579321	3.030835996	3.027361736	2.998530884	3.067181551	2.98637966	3.037535873	3.03293725	3.02293517	3.025329644	3.040668396	3.007983023	3.036671421	3.021176248	3.06254844	3.033720784	3.05757828	3.0130301
"1552378_s_at"	3.408393956	3.527704501	2.995495331	3.257457822	3.404884831	3.474899961	3.237650691	4.352544972	10.39233327	4.053587789	5.092898524	4.604122666	4.804474026	9.05646011	4.81370629	4.078224979	4.400757211	9.839505316	10.28145564	6.743004275	5.868545971	4.643596158	4.833037939	5.26659295	3.851126412	7.720786425	4.724266213	4.810613979	4.947636716	5.903215429	4.068215533	4.945594638	4.102990851	4.05426011	4.921299046	5.892075208	4.253840473	4.87200049	3.439315551	3.388370949	3.450961487	3.24319673	3.344143385	5.258685611	3.695060173	4.842736404	5.642018778	6.575885055	5.170893285	4.794107779	4.395367615	4.714628422	7.658530355	4.057843698	4.816079053	4.912012285	5.048511276	4.878133	5.032441653	3.286580086	3.404621392	3.428008731	6.368641796	3.996278801	3.373364082	3.365696603	3.296416501	3.613566851	4.740175121	4.924073882	4.970552203	3.384489612	4.47712795	3.897645989	4.828584788	5.821886136	5.979953499	4.910400333	3.832547837	7.780068663	4.960214522	4.382084763	6.868376202	4.865681934	5.39598572	4.934958738	4.83500371	3.862678565	4.915136698	3.381997643	6.637598118	5.077757225	3.291276121	4.830428873	4.720714625	5.627205253	7.81328449	5.112823968	4.930333018	7.024946441	3.175512435	3.340550084	3.096196238	3.294569173	3.500318551	2.976109974	4.904593005	8.639373244	5.04963971	4.975122684	11.51290759	4.945510651	4.929550813	8.603842208	4.927922669	4.811481144	3.300249411	4.876813491	4.83208309	3.851266131	5.739588424	5.557513354	4.8793096	5.118895106	5.017841785	5.601190136	8.217482882	8.319923416
"1552379_at"	3.553565414	3.410891326	3.467646004	3.395926663	3.481546501	3.93665551	3.385204707	3.446842933	3.409051051	3.321546107	3.387893476	3.474432509	3.255396851	3.237518269	3.503401895	3.364823678	3.31105914	3.295989901	3.379087155	3.283978036	3.375749396	3.341399808	3.350041769	4.212675783	3.416624924	3.441227303	3.488674888	3.388247715	3.548484719	3.484557178	3.338561986	3.835529134	3.4283585	3.331645298	3.216966722	3.340447264	3.367181819	3.295926175	3.529651958	3.549758208	3.891455722	3.319108176	3.319018375	3.397405675	3.662238422	3.318599352	3.756222319	3.370638041	3.403530927	3.16560939	3.239808109	3.348910113	3.281316661	3.550526997	3.271705844	3.170908368	3.465032074	3.259076709	3.43302156	3.32622485	3.449223739	3.564157012	3.30560564	3.426029389	3.398242391	3.457056907	3.316353871	3.391523033	3.299732452	3.590195164	3.614727559	3.376872344	3.428696738	3.478046107	3.277534077	3.370037683	3.30132468	3.396973433	3.346899221	3.248705294	3.365600475	3.253369858	3.174311743	3.295933056	3.315783581	3.373095287	3.287983623	3.360209848	3.370424487	3.420064731	3.298516955	3.211780244	3.28795833	3.348847491	3.311200125	3.318316691	3.28668681	3.367269747	3.522402875	3.318391917	3.105736167	3.256150698	3.431877324	3.141281756	3.63809044	3.376333177	3.133804097	3.246357084	3.582637449	3.693298645	3.402680786	3.179976443	3.255742747	3.193439015	3.366512572	3.252019946	3.108581767	3.289291743	3.209888802	3.276617341	3.325236917	3.290614269	3.285911134	3.322921864	3.436186326	3.322386681	3.265033374	3.322921864
"1552381_at"	3.269979354	3.142494674	3.178769935	3.076239992	3.364838882	3.745804215	3.151433589	3.208488167	3.150373806	3.093400298	3.150524577	3.208488167	3.059012658	3.079213908	3.236601091	3.140757884	3.097048518	3.068770021	3.146741189	3.052284724	3.143091672	3.125729519	3.128308717	3.364597216	3.169169236	3.19203863	3.252477736	3.155344367	3.507904807	3.200621493	3.120944169	3.436942414	3.196765715	3.10212647	3.044039952	3.109234934	3.116365565	3.043081353	3.411735292	3.267256305	4.346857378	3.051621453	3.094295098	3.139803937	3.309078828	3.098419685	3.39496416	3.134845005	3.172035411	2.978480051	3.012347128	3.116395284	3.006371199	3.2628266	3.078928743	3.017529741	3.322051794	3.05999991	3.222529276	3.087348348	3.218908542	3.27853847	3.05566852	3.315785669	3.152605193	3.213122023	3.09438382	3.127186727	3.073029709	3.162386977	3.261257079	3.167243536	3.178527864	3.183875819	3.014901262	3.164280284	3.06105965	3.149875888	3.124402882	3.004690384	3.13518435	3.060004245	2.933602875	3.064845523	3.103479603	3.15487708	3.037365733	3.129972315	3.145948192	3.215224612	3.08402475	3.079971177	3.041715196	3.112022758	3.063190256	3.094607668	3.060975158	3.161893185	3.252962548	3.098237521	3.036367104	3.049613238	3.204309777	2.994412514	3.352410703	3.117976666	3.040014357	3.054809803	3.240253162	3.298070093	3.350127318	3.018425697	3.405555793	2.930695857	3.127331895	3.014615163	3.052696857	6.686260027	4.310794685	3.066695018	3.101282133	3.050096571	3.085891341	3.090168886	3.278556134	3.090816744	3.054982052	3.101393133
"1552383_at"	5.225048127	4.88530437	4.908969499	4.908019305	4.924307953	5.517705463	3.664995374	5.030434905	4.936260458	4.616799505	4.773728186	4.660006134	4.569341158	4.51468004	4.873932032	4.663038599	4.5960681	4.706521143	4.313742802	4.553555194	4.648956836	4.694113467	4.644817718	8.017821169	4.910109981	5.081554842	4.932319053	4.641757437	5.850659211	5.694611829	4.614931549	5.451110372	5.52313974	4.637401454	4.113476262	4.575750013	4.956685139	5.379528813	5.13011993	8.500047896	5.236712777	4.914871301	4.873213273	4.819042395	6.463840038	4.648149556	5.209326051	4.612637809	4.680895837	5.411186306	5.370980115	5.888463216	4.540101638	5.011040316	4.274948258	4.540175536	4.65752899	5.356452532	4.660208456	5.429395331	4.929595817	5.105205442	4.915875314	4.90442104	4.585959509	4.947469112	4.30089884	5.459636718	5.40514828	6.159388381	6.194376567	5.563572673	5.49140008	5.969871928	5.334469941	5.555423098	5.25910573	5.464798242	5.467676709	5.472780824	4.651327378	5.383721293	5.322301784	5.434932629	5.418798607	5.44669266	5.433881931	5.450951228	5.460569381	5.529707073	5.212910046	5.376861446	5.38386971	5.444750562	5.433881931	5.402946022	5.378907588	5.468659408	5.879771289	4.640966022	4.457319286	4.91139176	4.979692913	4.603469092	4.996586737	4.870511114	5.138035504	4.569090335	6.076424986	6.250735758	5.485563987	5.422124392	5.356522037	6.064271749	5.450379056	5.270232506	4.769629153	5.349210531	5.005899388	5.233821459	5.425779148	5.386093139	5.390116284	5.483361413	5.730857797	5.433881931	4.452111307	5.59060147
"1552384_a_at"	2.348084007	2.30103529	2.320332987	2.289685101	2.340191657	2.421343217	2.306666044	2.326094499	2.298444494	2.245296177	2.302178526	2.320120565	2.231480655	2.245359992	2.331273738	2.289288479	2.251776787	3.568245204	2.433216985	2.237026938	2.303198068	2.277512079	3.584442998	2.512828006	2.308435928	2.417814391	2.35843886	2.297052308	2.370943589	2.340223641	2.273876905	2.382188097	2.317881395	2.271748474	2.267310343	2.26719192	2.300957439	2.245886519	2.372726058	2.354561415	2.435277531	2.316120326	2.3095648	2.311448329	2.388360262	2.286039044	2.423709253	2.295770482	3.429942573	2.200485822	2.240121021	2.280789236	2.271110772	2.359935906	2.279784545	2.249620403	2.321817207	2.284254723	2.342325855	2.284904708	2.333515027	2.32877144	2.319853389	2.327759606	2.310129692	2.332212798	2.297267662	2.29012535	2.258574479	2.29443178	2.299313558	2.31183797	2.333170281	2.299705928	2.227574062	2.676840418	2.261667288	2.28508213	2.29760139	2.215189723	2.289319205	2.271213039	2.189359401	2.246103615	2.294612306	2.309473641	2.266724741	2.420597394	2.302996327	2.317851441	2.276198553	2.271772866	2.249251363	2.297007324	2.286614362	2.272400429	2.254017979	2.31252479	2.354858896	2.280065957	2.277473616	2.309771549	2.323644445	2.266750225	2.37300855	2.289388728	2.251458381	2.272385913	2.301296909	2.363831422	2.297214355	2.269282009	2.267819221	2.739602892	2.314538148	2.215822414	2.244921224	2.275196131	2.254716028	2.263622349	2.275974031	2.250753117	2.32368707	2.273109193	2.355776214	2.28209746	2.261117379	2.273235208
"1552386_at"	2.505000416	2.451160456	2.475753871	2.362854486	2.589644885	2.994631137	2.463524745	2.668883318	2.725108142	2.596705666	2.646883561	2.653559002	2.615353721	2.635041896	2.646471452	2.635351836	2.631997458	2.60248655	2.609959953	2.619129348	2.649222237	2.581539664	2.863350083	3.207546273	2.457272526	2.482069802	2.49740524	2.642958112	2.829556632	2.81965626	2.628099139	2.686416116	2.650079885	2.611703083	2.442978517	3.381806816	2.642792916	2.480432836	2.529563769	2.504984804	2.978044521	2.467449578	2.383219267	2.480663877	2.600247826	2.640477452	2.735670458	2.652955554	3.284098898	2.521956139	2.551264091	2.630371824	2.590768435	2.663462213	4.253582031	2.585284223	2.652576024	2.465978968	2.681835472	2.546454739	2.482007796	2.493266654	2.419840518	2.483477979	2.468337874	2.487235152	2.430292687	2.933841071	2.55755342	2.796961431	2.611516885	2.570861371	2.721667895	2.573039784	2.527520393	2.569816852	2.548302019	3.188149503	2.56378327	2.925404418	2.637495692	2.779311345	3.476386744	2.540677699	2.56378327	2.57445107	2.540187481	2.56200845	2.56492273	2.573410294	2.509774962	2.528570772	2.516914766	2.556952283	2.551606064	2.553041722	2.5198907	2.573520017	2.748743034	2.619523369	2.315574672	2.479026306	2.479602432	2.626971416	2.549786851	2.445005888	5.418444723	2.580271394	2.59650227	2.677916373	2.577246729	2.537126702	2.487697879	2.458372208	2.574961794	2.500325524	2.556501442	2.502176504	2.459917371	2.617214677	2.54058808	2.543470908	3.94334206	2.541211827	2.697860389	2.550369601	2.576687841	2.848089181
"1552388_at"	1.513984619	1.484986847	1.492079243	1.481415639	1.512743728	1.523601917	1.482867078	1.516485286	1.500746263	1.469772864	1.502674339	1.510842979	1.477555073	1.484666298	1.516130933	1.493600086	1.484456711	1.478132298	1.516221831	1.466742101	1.512006657	1.489774696	1.480560882	1.558130674	1.489038381	1.498259794	1.517878183	1.501275633	1.557560534	1.563226782	1.490184166	1.525544553	1.50371804	1.472016172	1.477433368	1.48371472	1.498864779	1.530802018	1.542639721	1.519652377	1.521159467	1.487642907	1.480607891	1.495027533	1.562817059	1.490885995	1.539459531	1.504724888	1.506694764	1.514320458	1.533442103	1.551377792	1.467091452	1.510120734	1.479909061	1.468812271	1.508949894	1.546162105	1.522241576	1.540669353	1.499877442	1.499941185	1.483458053	1.496129793	1.481753081	1.504255289	1.473298394	1.55829942	1.538261287	1.564323606	1.563603981	1.549528632	1.561575025	1.568298532	1.524140945	1.553136231	1.529027819	1.542799502	1.552656465	1.519455712	1.495917694	1.534239626	1.518159571	1.531802465	1.5564313	1.558815531	1.532930917	1.547054082	1.552158301	1.55546612	1.541209054	1.532065499	1.533185343	1.545360803	1.547740235	1.54116712	1.527104687	1.555713814	1.552330128	1.484615973	1.469713788	1.479070624	1.497249116	1.468284149	1.528406016	1.477150895	1.513948879	1.481195159	1.588104111	1.59224757	1.559671925	1.531430098	1.535899538	1.495524084	1.588342407	1.529786214	1.522178706	1.542614505	1.526711182	1.53512538	1.542834887	1.52507042	1.544284317	1.544025884	1.582641308	1.546858561	1.462096884	1.540408101
"1552389_at"	4.071155473	3.824219223	3.932354965	5.003312234	4.038102855	5.926531843	3.759490948	4.057867438	3.920287867	4.063670402	4.128158277	4.254893958	3.646235645	4.822311575	4.13907617	3.800906183	3.748869016	3.937140816	5.628361866	4.044437902	7.115369118	4.093668056	5.300553462	5.234772571	3.868610155	3.862212032	3.942856171	4.066856153	4.1919934	3.970863955	3.840543893	4.678889305	4.019091022	3.866367266	3.609385264	4.768020112	3.749488028	3.670789425	4.124889156	4.472872276	5.093125567	3.684336148	3.736426422	3.730498713	4.373157854	4.076914185	4.573067838	3.773584516	4.147124944	3.716255666	3.671327178	3.787519945	4.029892464	4.196663341	3.947482358	3.882576666	4.172956423	3.681344848	4.682719912	3.822596965	3.934544887	4.08912213	3.683803624	3.846903896	3.815364814	3.899738365	4.090627293	3.847733037	3.72034792	4.201680288	4.191390709	4.056161791	3.87671096	4.537926767	3.803883819	3.840927946	3.709443319	4.019191331	3.833292147	3.747833298	4.176324805	3.680103655	3.506382841	3.789944566	3.817817075	3.925121821	4.334217553	3.798500728	4.081174025	4.440116043	4.514738864	3.639617096	3.765696349	3.745651427	3.722435323	3.809419415	3.651884588	5.387086731	4.104239413	3.709229461	3.514676505	3.67863972	3.98660791	3.563918012	4.137760917	3.751121715	3.576468763	3.637355689	4.202633837	4.255853144	3.985233136	5.590367638	3.757225817	3.504853758	3.757669139	3.692399374	3.467714749	5.055855313	3.566303508	3.776312158	5.008598257	3.753110992	3.639024344	3.763256063	4.007117522	3.752363716	3.553407663	3.762210173
"1552390_a_at"	8.415123274	4.468670302	4.231956796	8.79543466	5.095419608	8.349739497	5.318871751	4.420133611	3.940864951	5.648575645	4.742709917	6.0682668	4.472411202	9.034813169	3.665475493	5.717352406	4.197371553	8.39384881	8.276033192	8.666117476	10.4545586	7.450256866	9.753715488	3.626742543	7.091292874	4.224912562	4.273844088	4.433940373	5.090098498	6.508567712	5.437768173	6.367931231	3.376723712	6.485275566	3.938906705	8.596984555	3.285930097	3.381387758	4.822393749	4.284843163	8.737622854	4.306056502	4.155530544	4.185613809	7.773449637	7.72100552	7.201904483	6.169487104	7.509794729	7.158163852	3.335267678	3.402842742	7.940340871	3.570507424	7.01594114	6.720175732	8.911499353	4.173289347	8.021315927	7.611215919	4.323388027	4.805745803	7.163552298	4.195924106	4.206950395	5.034501937	6.18600886	3.533006089	4.478439753	4.042436089	3.916007182	5.306331949	3.455759361	7.51034969	6.883363445	3.411619469	3.774439582	7.797831127	7.749234484	8.5221057	8.08558086	5.885504651	3.897306108	3.223972072	7.423718563	8.578539276	8.18860577	3.40336057	8.490658504	7.029428372	7.310336784	8.234104648	3.187124791	3.352476196	3.341180917	6.103106539	3.200746483	7.930000051	6.977000051	3.24571935	3.723351348	4.05090455	4.227721648	4.066287385	4.326799227	4.13344683	3.445050017	5.40058733	3.508009636	3.466276581	7.078243569	8.522325546	4.790318779	3.048433072	3.857152359	6.160905008	3.048308202	8.353172037	3.964138514	3.15322578	8.256836484	6.362260558	5.256414867	3.266244655	3.449757561	3.415441411	3.185524085	3.321612562
"1552391_at"	4.095506236	4.460355794	4.081566706	3.958004031	4.107880638	4.115078301	4.294913279	3.808771533	3.813297911	3.762721792	3.870802471	3.856215264	3.749743359	3.683229019	4.646155896	3.798981913	3.75056217	3.750823788	3.79912916	3.693021895	3.811403805	3.794770908	3.860285735	4.612101038	3.927947205	3.999216038	4.036929269	3.869578577	4.368953542	3.816341929	3.789701122	3.935275602	3.858464271	3.752695484	3.75228556	3.774774554	3.789984303	3.638627429	4.056132385	4.014293137	4.333709732	3.964962443	3.852520121	3.973528492	3.801108857	3.781554966	3.98328092	3.8018478	3.968458958	3.50516533	3.629817463	3.675099095	3.660732894	4.02896777	3.696201337	3.741488614	4.075796531	3.651799983	3.864093585	3.68026306	4.143212402	4.270640514	3.844700979	3.991960306	4.315203892	3.99645759	3.915313438	3.69851687	3.650695884	3.911315043	3.774550203	3.767978418	3.756472007	3.787291147	3.620330394	3.83767918	3.642030363	3.791137447	3.688251471	3.618543835	3.798981913	3.64572163	3.597746276	3.64354712	3.652049007	3.703539039	3.595648976	3.700317527	3.701069115	3.902876849	3.663063632	3.686646649	3.639802388	3.716730263	3.67882151	3.663532733	3.604537144	3.845158929	3.821246935	3.737852284	3.668630827	3.680335018	4.083457848	3.882595396	4.068940585	3.937822451	3.59687085	3.679722267	4.237434051	4.011514865	3.73548511	3.443049379	3.649595626	3.554898111	3.689320255	3.569547603	3.321843364	3.650982878	3.625099582	3.654591358	3.66120674	3.589663281	3.645030319	3.66958109	4.033736389	3.649062518	3.626890776	3.65720524
"1552393_at"	3.927236729	3.675110094	3.765177193	3.597160243	3.870454538	4.24203436	3.575331764	3.725815952	3.649854561	3.562987594	3.782368451	3.75312821	3.466075553	3.46597955	3.896466051	3.607762616	3.55224826	3.491740953	3.58873673	3.482532166	3.598941754	3.573260229	3.596093643	5.112279707	3.69066698	3.717330259	3.791996171	3.61088536	3.984399106	3.743056418	3.566443193	4.076323921	3.701735394	3.550556187	3.428222123	3.547974099	3.58873673	3.387379776	3.919287452	3.843387257	4.428804054	3.565371708	3.584885568	3.577048809	4.101640118	3.515191011	4.363507292	3.599620641	3.704941112	3.287911469	3.376635328	3.550241267	3.485383966	3.883326641	3.494727588	3.374937317	3.779498293	3.393935583	3.744464308	3.458543591	3.792933736	3.866393655	3.569622885	3.696543039	3.670417285	3.739017959	3.569102449	3.581740535	3.441150616	3.803871841	3.838477995	3.617617247	3.634723817	3.660615781	3.379138618	3.604178572	3.429571152	3.591485123	3.509069986	3.347158786	3.592745283	3.414591723	3.32102895	3.44635642	3.46245089	3.572325998	3.413141084	3.527833864	3.56709623	3.649946363	3.443062685	3.353505391	3.431446292	3.494617257	3.457730316	3.46526007	3.420449999	3.582624276	3.883521069	3.541334415	3.360904783	3.519321908	3.785408861	3.401511684	3.934159029	3.594134292	3.326944976	3.46716185	3.825519864	4.072391253	3.551841684	3.31656139	3.420036867	3.226151219	3.508196911	3.293817419	3.228420667	3.442596389	3.385909929	3.417451774	3.469852396	3.39301637	3.326677038	3.476487326	3.778553462	3.46526007	3.404310476	3.504091721
"1552394_a_at"	3.395958365	3.253146607	3.301664662	3.220150727	3.368795941	3.638254232	3.205945448	3.210650815	3.137000627	3.068511024	3.175350992	3.21122365	3.015180306	3.018710062	3.259361973	3.109274664	3.0588688	3.024493746	3.119289831	3.031428766	3.127150451	3.093616191	3.094561807	3.689469387	3.265845676	3.279779607	3.352433956	3.128077755	3.425087305	3.30870572	3.085544445	3.452682928	3.187831974	3.067999446	2.993169528	3.067673932	3.11075276	3.111457775	3.440681309	3.386178921	3.609866714	3.205039985	3.204772886	3.227263586	3.490324146	3.056486916	3.446340648	3.120639537	3.182207378	3.050499941	3.097141554	3.198989023	3.003246129	3.285547292	3.035167144	2.938469355	3.242553308	3.12423179	3.215347064	3.167170577	3.314541598	3.36680695	3.204498143	3.266673282	3.240302189	3.308738577	3.153777325	3.251155753	3.153139501	3.364181524	3.393501925	3.280695832	3.267141535	3.314337004	3.099904078	3.246394475	3.142075939	3.25084677	3.201384426	3.069741554	3.112374431	3.123093296	3.102587535	3.150254936	3.178420418	3.227290738	3.125040323	3.209610322	3.226176801	3.272060992	3.17550366	3.092547274	3.321580874	3.2061813	3.174194211	3.170150622	3.141891037	3.238263423	3.347559452	3.072209377	3.021805278	3.131671417	3.311220233	3.097665303	3.452916535	3.18306331	3.115062212	3.033440259	3.376345084	3.445932251	3.254708332	3.052960915	3.130123371	2.998170934	3.224094549	3.068936209	2.988838118	3.153960197	3.095203517	3.139261465	3.181977078	3.136724372	3.168241536	3.180449841	3.438513704	3.178823123	2.966943722	3.18089999
"1552395_at"	1.956406817	1.929812181	1.938784258	1.927683176	1.967311658	1.962839811	1.930015233	1.661362213	1.65547917	1.628051911	1.659109803	1.668750836	1.633769012	1.641085151	1.649011397	1.650772217	1.625993465	1.635823017	1.666158859	1.628322569	1.669040381	1.645818757	1.647295977	1.706240612	2.315815555	1.941575487	1.962075935	1.648181886	1.67777744	1.680832118	1.639497077	1.682710271	1.660342734	1.63256168	1.629864658	1.644736469	1.657571743	1.64798695	1.970059823	1.963100598	1.950744897	1.931915126	1.931053092	1.940509517	1.691318109	1.653077164	1.671554092	1.659821525	1.662867418	1.64198104	1.653411873	1.66188237	1.628532112	1.654197652	1.648550033	1.627024118	1.665433205	1.659803757	1.661206593	1.661257713	2.18218214	1.944487091	1.937706943	1.940593017	1.934844494	1.955036219	1.915149046	1.668911613	1.656144976	1.671305225	1.662067908	1.6724559	1.685575229	1.672358907	1.642741145	1.679606908	1.645715381	1.669997745	1.682150297	1.642615241	1.64961331	1.653369894	1.637302683	1.649172052	1.672316808	1.680256378	1.650825016	1.666539798	1.683049127	1.683377169	1.660091797	1.65111493	1.638773725	1.664354184	1.667677344	1.651397446	1.642163284	1.675459542	1.672502406	1.649490872	1.889900234	1.909908094	1.937816807	1.911474552	1.974327222	1.923678982	1.633278914	1.625822571	1.676434574	1.690593172	1.696594912	1.650478089	1.656763736	1.615440228	1.685036501	1.642429149	1.644582615	1.662860102	1.645798436	1.661046739	1.658795434	1.642318868	1.669622746	1.663533879	1.695512805	1.667364266	1.629183992	1.657050073
"1552396_at"	2.507410781	2.474784189	2.489276234	2.462692169	2.508063085	2.867211582	2.448971264	2.502435075	2.500157201	2.427338962	3.018175353	2.476197309	2.433084489	2.424286542	2.564370773	2.450702477	2.430714825	2.406838889	2.456403648	2.40439985	2.467579696	2.444785201	2.436978007	3.319153973	2.47783483	2.491240004	2.50406803	2.46403654	2.455848395	2.464497102	2.446939544	2.58402425	2.491185105	2.418683251	2.432084789	2.421867269	2.448068739	2.422732181	2.526887961	2.608400988	2.62414038	2.475976851	2.472110182	2.481184017	2.565370206	2.427643289	2.916579367	2.461056949	2.466581036	2.405138014	2.422207804	2.442155774	2.40626527	2.480669694	2.432301461	2.370464291	2.468524279	2.43362759	2.483036436	2.430596807	2.503514589	2.491714769	2.472665618	2.488180791	2.479337168	2.496391055	2.451374232	2.465389158	2.43125665	2.463362923	2.471845712	2.444669898	2.462545985	2.488239619	2.426099032	2.456406713	2.421272893	2.439811872	2.446436556	2.409217285	2.452443751	2.426133348	2.403020042	2.42345658	2.445444627	2.451711601	2.423548674	2.441338488	2.447904327	2.449952028	2.427013169	2.42468674	2.420808526	2.440598633	2.441212626	2.432909824	2.418555902	2.45247194	2.503926474	2.426555852	2.38870756	2.466666106	2.487122769	2.442357103	2.525807324	2.466005788	2.39894211	2.428809845	2.707005077	2.644731226	2.454902542	2.419781858	2.423706383	2.392525686	2.45633896	2.373153607	2.407518129	2.429319918	2.388981158	2.424464308	2.431195696	2.416314384	2.43485521	2.433552491	2.529066033	2.437377736	2.361906272	2.432242092
"1552398_a_at"	3.602662823	3.495368789	3.535435018	3.401856574	3.6059324	3.887212555	3.469697399	2.843990018	2.810659237	2.774659225	2.818114626	2.861419717	2.731180632	2.789066282	2.892319368	2.801868566	2.785523174	2.75945917	3.110346809	4.148114221	2.815195772	2.795135155	2.798738608	3.227021807	3.50079842	3.535340306	3.536473316	2.820092208	4.030393856	2.875717633	2.799254326	3.017311358	2.8633746	2.781247112	2.739432401	2.803627094	2.804736913	2.742863979	3.648522003	3.600370281	4.405510106	3.473267084	3.350293373	3.482871189	2.947368475	2.769875918	3.058172711	2.808551002	2.822035433	2.756593051	2.720392472	2.79305921	2.775786491	2.929647636	2.800442819	2.776325073	2.921160196	2.74946386	2.87647548	2.778809778	3.514495341	3.643011565	3.400696533	3.509388182	3.482208467	3.515831374	3.438896836	2.822456631	2.759348553	3.290869433	3.328651151	2.838076008	2.796369048	2.847361863	2.726669103	2.831757609	2.768065396	2.82468698	2.790288377	2.759394509	2.805546837	2.73915544	2.676774722	2.757151552	2.750180786	2.817467861	2.722303073	2.784558726	2.820470977	2.837688721	2.781131334	2.718731022	2.951000274	2.804621563	2.788486526	2.771555255	2.738967668	2.828995012	2.869624459	2.783228382	3.462688653	3.446033518	4.115052669	3.427382318	6.502150414	3.459453775	6.337637983	2.78628895	6.682559924	3.061314204	3.343169606	2.557032821	2.726064538	2.739127764	3.005022981	2.714407593	2.83137567	2.733647278	2.716630038	2.772386169	2.733692039	2.760802778	2.735039419	2.788469731	3.873714897	2.737487436	2.848953848	2.778030515
"1552399_a_at"	2.903954583	2.745810615	2.800515	2.733812833	2.877022931	3.152516027	2.72296735	2.852282859	2.818345336	2.744981527	2.819060995	2.881759004	2.722615853	2.723831761	2.94903355	2.785976281	2.737876524	2.725126804	2.789086256	2.708183452	2.793653992	2.760533893	2.775357562	3.518288316	2.754443225	2.775125387	2.851767929	2.801167864	2.978459477	2.86150805	2.758547458	3.135351721	2.840879084	2.7426868	2.723857382	2.747941035	2.78168424	2.678892774	2.880881345	2.89529979	3.012186056	2.726256291	2.67768053	2.735891084	3.033099282	2.727415828	3.013699733	2.78436158	2.860886998	2.614919554	2.626078568	2.714839418	2.653542708	2.995335073	2.728800301	2.681821379	2.915621017	2.65273893	2.865766616	2.697978478	2.794015928	2.815879397	2.726137248	2.763542494	2.738625294	2.8051092	2.650098976	2.785887575	2.687994823	2.94449566	2.928731946	2.815962258	2.819792946	2.775976741	2.62893713	2.790631107	2.681319008	2.787118746	2.740512023	2.626887341	2.782162871	2.647943892	2.589571764	2.682548462	2.709026845	2.770118233	2.668073211	2.733032535	2.744515266	2.812993988	2.692285073	2.651894643	2.653164067	2.742978093	2.706340648	2.705628161	2.661578339	2.753300369	2.901449954	2.752005756	2.615230114	2.693177998	2.814170499	2.57855385	2.96133562	2.713917383	2.603469159	2.714727884	2.823164533	3.037590402	2.795952174	2.63332319	2.654644015	2.579500097	2.75928153	2.579013982	2.514963066	2.692370653	2.611862247	2.668104761	2.715985068	2.645976018	2.662953233	2.70925197	2.90484492	2.705628161	2.676608466	2.704771091
"1552400_a_at"	2.861459093	2.118970777	2.138037021	2.111067816	2.302793223	2.223964915	2.120133982	2.078132427	2.069415978	2.240543895	2.331104807	2.060697306	2.021380374	2.009782084	2.113437535	2.047602475	2.026916443	1.990219192	2.044559974	3.92603255	2.057750635	2.023095995	2.028817854	2.193792787	2.124858634	2.142787189	2.160794557	2.05365628	2.077647168	2.476239564	2.043040919	2.115187156	2.056470544	2.01148791	2.019668419	2.035106204	2.067616675	2.040568589	2.347281266	2.753830663	2.187036773	2.118130409	2.118950834	2.135073462	2.109052537	2.037715765	2.144694778	2.392380023	2.065543007	2.011427883	2.030037975	2.049058698	6.218338618	2.080889847	2.022250553	1.995591648	2.077533687	2.04199271	2.071321462	2.040256666	2.142685245	2.151300365	2.117197983	7.310378251	2.125130997	2.146380008	2.114168431	2.07325747	2.041043512	2.081738133	2.2079483	2.048716745	2.059251529	2.570643679	2.003313385	2.428692754	2.409630743	2.044121729	2.059961688	2.080006245	2.027111006	2.484854867	2.004682233	2.02822234	2.041566462	2.047836443	2.030170411	2.040067186	2.034894801	2.064745843	2.041105162	2.032292054	2.032013312	2.035156129	2.046709002	2.047318665	2.022425198	2.06608507	2.06668405	2.008255321	2.071375678	2.109765526	2.141767044	2.081494292	2.634331246	2.092999643	1.965357979	2.047585404	2.082832925	2.11339183	2.058670823	2.01338824	2.011200607	1.979498167	2.055002371	2.011182403	2.000587974	2.203923787	1.994700615	2.005845772	2.038703457	2.021256237	2.030384951	2.03979892	2.107564175	2.03177201	1.963075381	2.275414094
"1552401_a_at"	2.735495206	2.610050464	2.66385847	2.558988974	2.676328603	2.898323835	2.586477129	2.667843061	2.655249138	2.599739798	2.643408912	2.733997743	2.580685251	2.569460752	2.703048587	2.636023711	2.586974492	2.584917097	2.636023711	2.622998806	2.647860313	2.61211501	2.610896089	2.895277903	2.616253332	2.640315709	2.678846695	2.644399315	2.871434553	2.787353536	2.605269996	2.772225239	2.691269786	2.594630495	2.569526121	2.603546109	2.65028988	2.576585738	2.81374112	3.090927968	2.988549967	2.564138113	2.538295865	2.563414281	2.92834661	2.626324464	2.797912428	2.636023711	2.684822528	2.503760763	2.60181834	2.650190155	2.569441349	2.72570234	2.595078068	2.499213107	2.769312726	2.589356662	2.749105891	2.634991523	2.923509923	2.670592785	2.538772699	2.625952373	2.604458193	2.669286056	2.529053627	2.673354468	2.618918109	2.711623408	2.710902495	2.75706328	2.728042124	2.674560834	2.577566669	2.763564556	2.61101338	2.697487352	2.678665038	2.536126935	2.636023711	2.59779831	2.543699191	2.616918561	2.655199869	2.709079258	2.590623708	2.669833035	2.678725712	2.731326583	2.637801044	2.607463015	2.598378487	2.64434891	2.631460269	2.63789587	2.598918174	2.682505446	2.785812857	2.600894417	2.52666891	2.543234734	2.630972721	2.517676898	2.886541395	2.579905592	2.620492755	2.617408096	2.83787839	2.907879115	2.701004531	2.623573638	2.590943535	2.518393969	2.6831543	2.581302451	2.560475766	2.620527413	2.597208012	2.605419631	2.637121305	2.582302622	2.639446088	2.64516973	2.80798957	2.855026639	2.550729317	2.640555405
"1552402_at"	4.0631285	4.026613144	4.040541955	4.004473413	4.063805808	4.387831295	4.010697064	2.285345186	2.25727496	2.236027384	2.331318929	2.352278579	2.239962783	2.245172321	2.287176596	2.259184533	2.255712883	2.238633684	2.250466971	2.228510617	2.272923007	2.259951407	2.244630037	2.924011535	4.075454347	4.054428565	4.114974432	2.259951407	2.509048345	2.28249744	2.252799832	2.303237596	2.338363491	2.236476969	2.196194359	2.226983507	2.269609961	2.24380357	4.078220297	4.117854372	4.359576236	3.94571427	4.008631199	4.027346129	2.554652159	2.201412974	2.312833511	2.264534324	2.274918434	2.118572062	2.243378326	2.259427126	2.22964775	2.455606512	2.239077893	2.233141916	2.480510535	2.252096685	2.289368077	2.263034822	4.052273124	4.049637596	3.797150632	4.003987588	4.032595599	4.072372007	3.918427297	2.267759225	2.247788963	2.471640488	2.294390615	2.263928497	2.276728042	2.386852759	2.175063086	2.274731301	2.240513064	2.252795905	2.265883603	2.232960299	2.259597002	2.196638035	2.222091898	2.242285304	2.224218672	2.400415186	2.241781088	2.261187294	2.26960471	2.30852064	2.251071217	2.247708483	2.240279641	2.288108901	2.265330634	2.252249731	2.187140763	2.271179229	2.530347671	2.254349501	3.797134176	3.899749188	4.107697448	4.001997173	4.083489487	4.024267106	2.089475109	2.237053451	2.254522854	2.291188834	2.342046216	2.238627434	2.24537938	2.132442083	2.280458198	2.130312844	2.168016847	2.250579415	2.232192447	2.247178726	2.249633196	2.192901715	2.200850694	2.260459054	2.440956471	2.183751557	2.102010824	2.253883558
"1552405_at"	1.949364047	1.906482568	1.921311043	1.899206975	1.953092701	1.987923059	1.905202071	1.898087626	1.873881682	1.833906292	1.876593083	1.893496441	1.837298524	1.844097538	1.904347031	1.866103594	1.839341203	1.839071957	1.887909779	1.832133926	1.887122651	1.861143901	1.848549893	2.026434171	1.912229098	1.93026238	1.954504634	1.877432087	1.922275787	1.913735883	1.856768137	1.931622114	1.89110716	1.840095782	1.839516419	1.853784395	1.880961441	1.856297007	1.975359825	1.971694688	1.988653655	1.906742389	1.902594684	1.921575214	1.944263757	1.856809453	1.95370517	1.876665579	1.883693745	1.835708291	1.853013597	1.8740979	1.831043634	1.914344388	1.841581235	1.831817607	1.890614189	1.86851235	1.908322224	1.872016128	1.934802449	1.942647697	1.914607966	1.932162612	1.908410066	1.938661276	1.880874281	1.888970792	1.866216127	1.919351422	1.924791067	1.888299373	1.906047179	1.907660799	1.845536331	1.901036186	1.856975361	1.87315188	1.88668582	1.846997595	1.868739923	1.857044604	1.833772457	1.857590548	1.884860025	1.892646445	1.856286627	1.883653864	1.886841395	1.889289133	1.866925826	1.859261031	1.862859767	1.875474861	1.879266414	1.862851655	1.851555032	1.89507921	1.905029298	1.854569646	1.886191025	1.892028171	1.92487739	1.898522648	1.979083986	1.907401527	1.826426203	1.846044504	1.922054229	1.937233837	1.903460078	1.851663239	1.862959019	1.808682035	1.906022838	1.833445693	1.832872213	1.865502796	1.842392722	1.860262729	1.866608504	1.848746649	1.873116277	1.872016128	1.932798971	1.875137769	1.816631099	1.871224055
"1552408_at"	2.325357693	2.257809763	2.283075285	2.244362221	2.316261825	2.404557764	2.244224803	2.507678334	2.461022534	2.422513353	2.462318896	2.48807937	2.398453287	2.408505532	2.543318502	2.446354657	2.413724748	2.406699298	2.464532061	2.395664378	2.465766264	2.4403157	2.434352837	2.748461462	2.262737474	2.290348448	2.326589418	2.460494508	2.325554481	2.302769272	2.437062963	2.558894614	2.484843014	2.418103688	2.397137144	2.426931654	2.459998776	2.209163669	2.371356715	2.322741925	2.389868293	2.25319814	2.243825446	2.252495409	2.365532945	2.42546979	2.581510189	2.458461973	2.4947283	2.156682632	2.200200126	2.242139818	2.397108341	2.527897145	2.41321629	2.383037431	2.489364108	2.21836541	2.517891203	2.23929803	2.290823433	2.306083852	2.247146803	2.274040955	2.249582911	2.305436187	2.217172545	2.259238522	2.215558845	2.3120629	2.339157607	2.286872287	2.283508358	2.29228728	2.191436077	2.272076151	2.210985152	2.271911509	2.254489448	2.17952473	2.453149026	2.211886194	2.159408355	2.208077546	2.247386381	2.272780137	2.210277248	2.252282334	2.260292356	2.283906085	2.227796408	2.209591544	2.191109567	2.244990182	2.240058482	2.228407097	2.205105	2.275130952	2.304333036	2.422131117	2.194533894	2.230228462	2.280599282	2.191726332	2.353831662	2.242801672	2.168910729	2.410815442	2.297372803	2.330411815	2.283221251	2.197997727	2.217950817	2.119892877	2.274656735	2.173933843	2.173653915	2.224645031	2.194524104	2.217124541	2.233215732	2.201156665	2.209798461	2.235003896	2.329351828	2.239176433	2.376411253	2.234832421
"1552409_a_at"	5.319673499	5.283130635	5.330953562	5.288847554	5.408438293	5.484560485	5.283625944	3.279973003	2.937968037	2.91079809	3.318124031	2.945260963	2.897316727	2.901738981	3.475227735	2.931762577	3.491850062	2.85771454	2.938648292	2.898950286	2.944806385	2.923515857	2.916511344	3.045505884	5.288548407	5.321822933	5.326285887	2.950415167	2.927002701	3.01749264	3.85646728	4.8163829	2.94322454	2.908852429	2.909918177	2.580143509	2.925402341	2.89208021	5.79394483	5.320492204	5.560837989	5.286632091	5.282729444	5.294307855	2.9541622	2.909824632	3.230490357	2.944408723	3.000874016	2.876455653	2.963942867	2.920358352	2.832131384	2.950074421	2.86238566	2.887849043	2.947026328	2.906480743	2.952196747	3.051237238	5.342218697	5.307317962	4.95447273	5.298791877	5.28416007	5.307129702	5.269126788	3.731776335	2.901825288	3.386359406	3.992346072	3.335011062	2.916115719	3.002558722	2.891076996	2.910676942	2.899333321	2.907476341	2.912650579	2.880498513	2.934498283	2.893884677	2.878273182	2.891571627	2.914974157	2.917276925	3.139033398	2.912758005	2.916278145	2.918178117	1.706633941	2.893198347	2.8965106	2.905863861	3.004075569	2.904554696	2.889799875	2.920721141	3.011636214	2.242023486	5.135692961	5.207777353	5.298791877	5.261175306	5.330903701	5.276264994	2.563005115	2.845823586	2.937510048	4.501161019	2.918584186	2.886787406	2.862602049	2.862102194	2.659687301	2.613053554	2.444665466	2.884357968	2.83012989	2.808149216	2.902661219	2.887767116	2.905863861	2.905863861	2.945591112	2.908139251	2.896599456	2.903502469
"1552410_at"	2.119753721	2.088174907	2.087219941	3.348284144	2.135360315	2.262538546	2.09883443	1.929237223	1.905563216	1.885057548	1.921017647	1.926979398	3.771418785	1.871967309	2.000373011	1.895094311	1.97554253	1.868788195	1.924712286	4.089017453	1.925968529	1.903371615	1.900076384	1.96365131	2.093394467	2.101357919	2.123351245	2.33258054	2.136074645	2.079509158	1.900164044	1.975891449	1.921498425	1.894346052	1.875959001	1.902819807	1.910351043	2.048872173	2.163567604	2.141805913	2.191843894	2.078346708	2.071795751	2.048845609	2.150492008	1.886076476	1.932734894	1.90500841	1.928895025	2.024678899	2.044633353	2.064122951	1.900597294	1.945280964	1.88065903	1.867225206	1.945502871	3.166708342	1.925331982	2.050017741	2.099053694	2.101517377	2.083214957	2.091559367	2.068894565	2.118878533	2.073436131	2.06535967	2.048512756	2.11932559	2.138370588	2.107704482	2.081944969	2.076875622	2.025069144	2.077713513	2.050812578	2.06535967	2.06535967	2.037386549	1.899931898	2.047054938	2.028079307	2.036334451	2.073372971	2.080342092	2.043687388	2.06222194	2.067018165	2.084008318	2.058860683	2.048267971	4.41887566	2.08168023	2.060910589	2.05078466	2.042513218	2.080338114	2.091457935	1.882280932	2.032920323	2.091062344	2.455989681	2.025566889	2.156816614	2.081939419	2.023807049	1.882915025	2.076585953	2.138916738	2.084943975	2.037923526	2.038750752	2.010008344	2.082633641	2.01681521	2.012518621	2.0688872	2.029703722	2.069248627	3.853697411	2.256375618	2.074563402	2.048512756	2.09360321	2.057495672	1.849423622	2.050363675
"1552411_at"	-0.705980403	-0.712002551	-0.737233241	-0.71303367	-0.666104947	-0.740293046	-0.700036149	-0.708035769	-0.716982882	-0.739217934	-0.741263681	-0.702123293	-0.726286925	-0.698739942	-0.730941226	-0.717788991	-0.733999416	-0.696635174	-0.680224826	-0.736807929	-0.708041002	-0.698585339	-0.720198461	-0.735994281	-0.705295042	-0.699764999	-0.679215789	-0.728756081	-0.629093252	-0.605663485	-0.73280534	-0.727295957	-0.719115253	-0.711857037	-0.742336912	-0.714435071	-0.693110028	-0.638079251	-0.673243109	-0.733853129	-0.72736141	-0.697304036	-0.690228095	-0.687292623	-0.603780963	-0.711094802	-0.714002343	-0.688034209	-0.697288167	-0.656438045	-0.637109221	-0.629770717	-0.71285504	-0.724112168	-0.715466233	-0.694659789	-0.736735564	-0.614852342	-0.716186492	-0.599227769	-0.690901135	-0.716062782	-0.691070784	-0.707044124	-0.716539374	-0.683098364	-0.726250099	-0.653900059	-0.641744837	-0.641731774	-0.639022194	-0.60808022	-0.580729112	-0.627162125	-0.638729272	-0.579572714	-0.638707542	-0.619361317	-0.590952959	-0.642955963	-0.696997037	-0.587417402	-0.648281	-0.643882838	-0.602094232	-0.588910669	-0.639486243	-0.609075315	-0.57626502	-0.589602381	-0.570001731	-0.634356815	-0.672591744	-0.583773555	-0.618694396	-0.632378083	-0.638393905	-0.598695992	-0.601935606	-0.676262054	-0.678433933	-0.714048502	-0.715631426	-0.691719406	-0.692913431	-0.681914238	-0.605663485	-0.742480206	-0.659734889	-0.629770717	-0.566892739	-0.606191899	-0.59743031	-0.664946702	-0.566892739	-0.615965295	-0.597613599	-0.583136387	-0.587235155	-0.599881947	-0.594205047	-0.640018138	-0.597984961	-0.62846632	-0.586909329	-0.602944814	-0.705465264	-0.624602727
"1552412_a_at"	3.172834	3.055282374	3.070236689	3.043098375	3.154681069	3.204651224	3.049019555	2.933669474	2.890377872	2.857326363	2.905854432	2.961494157	2.802611455	2.832187825	2.952469634	2.879931154	2.871305637	2.834048887	2.897169767	2.812928813	2.895569038	2.872723026	2.87689908	3.148429026	3.062440621	3.075294638	3.088751228	2.893734037	2.964875113	2.920579871	2.868454113	3.120302509	2.921783445	2.856871882	2.813491049	2.868144074	2.887781356	2.817341345	3.152780115	3.147078667	3.343114911	3.035620261	3.020507896	3.037875405	2.987972087	2.857070094	3.163022761	2.890254765	2.945897289	2.770616385	2.810289284	2.861004299	2.811862081	2.965322622	2.855226929	2.797151882	2.930682212	2.820512874	2.943831909	2.854516101	3.110484695	3.142394937	3.023059646	3.003452614	3.057581721	3.076586845	3.03189496	2.882668622	2.833382686	2.922907528	2.958399852	2.898688872	2.936780875	2.944841918	2.799218937	2.895104781	2.840181329	2.906569922	2.877300928	2.764565435	2.883332824	2.824419864	2.721774371	2.841481421	2.856944448	2.889412601	2.821160478	2.943215029	2.882933967	2.898493594	2.851239498	2.803921526	2.834019029	2.868216804	2.848243667	2.844038325	2.816687056	2.891224343	2.92356149	2.8668351	2.287058765	3.04329821	3.070299189	2.956420074	3.222073163	3.020557603	2.769475767	2.824397403	2.932470868	3.815902727	2.888836898	2.798269449	2.847170992	2.733071016	2.886899452	2.788078465	2.76562608	2.840053526	2.804450646	2.824982798	2.864974254	2.822441783	2.823669982	2.855578723	3.003755328	2.857755351	2.788929972	2.855651475
"1552414_at"	4.824450832	4.489046411	4.560397756	4.489370011	4.776282413	4.685506284	4.527285341	3.30875992	3.107468311	3.209674408	3.324218448	3.165356147	3.040537043	2.944118159	3.665868935	3.100734168	3.100734168	3.007704406	3.100734168	3.031421227	3.113287819	3.067596992	3.082045614	3.340974954	4.551284616	4.573787301	4.610384592	3.184271244	4.69083988	3.767304771	3.083711523	3.666884289	3.154018899	3.064512642	3.077256242	3.072357527	3.109248291	3.677501899	4.77085916	4.640542584	4.690630609	4.54893637	4.469695167	4.540063575	4.155165204	3.0424133	4.073599935	3.107945842	3.136541328	3.568276797	3.692778742	3.789246136	2.984234208	3.171149365	2.977125526	2.908334287	3.14391528	3.684594712	3.153726118	3.67629267	4.635770972	4.59078507	4.531594376	4.562366902	4.524985869	4.585579734	4.439601361	3.864894713	3.704407506	4.393260822	4.185859741	3.756717915	3.760402831	4.140799557	3.658122178	3.744869246	3.683683261	3.781831459	3.717249471	3.648028028	3.100734168	3.630947798	3.62485212	3.691541013	3.682711477	3.740589412	3.679739762	3.724848522	3.732305699	3.749392789	3.662923667	3.609996796	3.724990892	3.718249326	3.711596409	3.70539794	3.686868029	3.739425751	3.786298941	3.033916057	4.466439609	4.411650184	4.564718897	4.458804651	4.643700242	4.541188416	3.237256952	2.946796245	3.776096535	4.437683796	3.739033526	3.585989292	3.681916155	3.599792291	3.727952202	3.582730382	3.271092062	3.5227657	3.607195946	3.685641587	3.700035275	3.672092201	3.619180735	3.71196621	3.793457195	3.705933331	3.061697461	3.707597038
"1552415_a_at"	2.050497674	2.011797344	2.025612858	2.016271929	2.044788562	2.054202251	2.008016303	2.383791774	2.357574745	2.321718824	2.356943716	2.379941698	2.307724627	2.299752097	2.480588999	2.344466984	2.333184892	2.330073103	2.361842735	2.303982672	2.361405284	2.341111731	2.336567795	2.575202784	2.024544761	2.032001488	2.06269687	2.355490686	2.40901048	2.395230223	2.343838422	2.430393838	2.378809334	2.326215777	2.309271149	2.331626847	2.349487406	2.326281407	2.054125022	2.068742213	2.081849883	2.023279055	2.017409597	2.027148927	2.431820193	2.337131892	2.488033832	2.35648449	2.35765364	2.314947002	2.331271442	2.349632261	2.284565643	2.360176903	2.332049016	2.29977053	2.359912238	2.339661807	2.396805669	2.34130853	2.031293867	2.034090159	2.02597474	2.033443983	2.015982191	2.0481306	1.97967309	2.365227293	2.333843466	2.396023452	2.551797928	2.37273476	2.386840133	2.387904468	2.308158664	2.352076242	2.328766359	2.35808704	2.351320893	2.319413532	2.345530376	2.333842182	2.317269168	2.329918253	2.3524099	2.366500683	2.332479827	2.345716518	2.351218373	2.372852254	2.339169473	2.329849298	2.332773662	2.343847661	2.346401997	2.334823183	2.324163439	2.355017654	2.395241934	2.334351655	2.003689148	1.978861407	2.033214471	2.002622184	2.111889999	2.00968836	2.313347486	2.323118918	2.398233745	2.45297063	2.382045988	2.287660596	2.336741791	2.294130162	2.357964754	2.323026712	2.298697199	2.340617862	2.327903074	2.330838943	2.343391194	2.318497112	2.333816641	2.337143808	2.372438927	2.34425689	2.315163166	2.332421181
"1552417_a_at"	3.906590642	4.136223103	4.016042066	3.886915655	3.888406831	4.068731805	3.975584181	5.008326785	6.233112813	4.436991723	4.097322493	5.196196986	4.056986169	4.768638213	4.151382344	4.82612667	4.472254626	3.891376744	4.080005719	3.880691795	3.984331786	5.271145347	4.474556857	4.537348529	4.407349189	4.187812593	6.176707327	4.479687603	5.09270931	4.5887071	4.110615881	4.23204497	4.492064489	4.010795676	5.018046349	5.073423341	4.488779541	3.77382031	4.042612604	4.039916242	4.28079323	4.059540597	3.886540123	4.0517232	4.708410533	4.646565771	4.825788519	6.288767039	4.495843124	4.773233858	4.994546302	4.697880952	5.545091542	4.455724177	4.388197462	7.245958056	4.312931883	5.407572121	5.610993536	5.429528122	5.046943767	4.067740245	5.037688828	4.710981086	5.044720118	3.862360721	3.700380484	4.528347868	8.520655162	4.702074405	4.705178318	4.700349822	5.391607985	4.825374744	5.160213832	4.92310921	3.428409117	5.006331925	5.448206517	5.272971229	4.482951491	5.637098578	3.632185607	6.537498989	5.550367186	4.639031198	4.429634827	7.329815424	5.526753592	4.706475862	5.573378491	4.886612926	4.622039378	5.005990274	8.808698082	4.466898021	4.856840631	5.016179194	5.458645056	4.997401646	5.614191757	5.816525778	4.02056347	4.616615549	4.044463012	4.097901224	5.269606411	4.46911936	4.640947496	4.703322908	5.01993907	5.769104811	5.000675757	5.898188368	4.708645297	6.270346349	4.987140867	6.304965037	6.499810123	7.094895591	5.006405078	4.390214439	5.147027455	7.696711432	4.940820873	6.315241046	4.332695624	5.006405078
"1552418_at"	2.180856508	2.12892725	2.135437825	2.125909284	2.165396071	2.240322991	2.130575943	2.157132582	2.117836538	2.068561308	2.111408062	2.141059117	2.085866398	2.071574369	2.15374495	2.104040802	2.086464188	2.072754661	2.127193432	2.058269789	2.123505006	2.10718804	2.094918423	2.149171581	2.128567109	2.14299715	2.164395088	2.117108009	2.178759372	2.156190343	2.094643606	2.199830861	2.112524858	2.091372755	2.061044524	2.094187213	2.114147902	2.084791226	2.204845543	2.187027792	2.236092019	2.11747796	2.109957353	2.131899753	2.198522485	2.103920551	2.22239579	2.120569811	2.137017846	2.042752632	2.078820884	2.107652947	2.059313583	2.17152248	2.098049704	2.049148794	2.142086639	2.088297874	2.120025222	2.106793704	2.149618852	2.165298074	2.121510197	2.139009644	2.124994399	2.161351024	2.11632175	2.125532745	2.088574209	2.198674867	2.208482867	2.133662404	2.149524347	2.14892451	2.06258966	2.119987743	2.07754267	2.133137094	2.120834273	2.065852026	2.113198645	2.08406094	2.069673364	2.070806646	2.111195431	2.131318047	2.080866497	2.121361876	2.129693592	2.137255195	2.098846722	2.079472678	2.061584018	2.114544691	2.104651551	2.089074775	2.077799584	2.134790982	2.153491992	2.092963238	2.120883445	2.096422595	2.140309369	2.121198863	2.209658186	2.109850345	2.042449311	2.073598557	2.159187754	2.197227779	2.133583548	2.07387132	2.090223266	2.007466619	2.131897641	2.053231735	2.047390842	2.09386129	2.066189232	2.086206883	2.103544295	2.07369298	2.098152898	2.099484364	2.177645416	2.107451641	2.042383207	2.099429747
"1552419_s_at"	2.055491638	2.025602252	2.032741886	2.020666907	2.067351801	2.048557176	2.022123091	1.573208952	1.555378389	1.527791076	1.559015727	1.574326807	1.539194092	1.540897819	1.567554088	1.549438773	1.53839092	1.531499897	1.569821939	1.522912359	1.566674567	1.544997648	1.538575104	1.633600406	2.030413561	2.040384522	2.057023468	1.550506685	1.612368904	1.606544494	1.548829049	1.626997573	1.560356655	1.525693017	1.531059687	1.535604925	1.561630713	1.576221748	2.096756339	2.059877937	2.119302473	2.040338703	2.019594905	2.033094947	1.633495633	1.546471139	1.591228608	1.560757033	1.562421511	1.539381573	1.579106332	1.615349892	1.526108708	1.568239196	1.535176962	1.5212979	1.56663519	1.589526443	1.564232864	1.589913066	2.03994046	2.041234793	2.026377669	2.035275973	2.023304729	2.054301632	2.008798691	1.602652185	1.582799023	1.678226383	1.624160667	1.592835609	1.605209427	1.599349145	1.850540408	1.598928169	1.574477835	1.592320093	1.595908447	1.545448131	1.550734071	1.577137377	1.636768139	2.168125191	1.598871121	1.600921731	1.581058263	1.591820943	1.596106883	1.599590102	1.583938494	1.576795306	1.579483891	1.588940846	1.593873525	1.580218125	1.572093249	1.599424854	1.596611393	1.539045719	2.002193829	1.997792859	2.036312047	2.005682805	2.071681459	2.014392754	1.553193703	1.530739844	1.662605176	1.705323854	1.63547726	1.572243817	1.582158694	1.537863553	1.601045438	1.561447657	1.543405141	1.584754668	1.565056643	1.576457351	1.594253286	1.566363868	1.589419435	1.642128945	1.632311466	1.589419435	1.524450211	1.586818933
"1552421_a_at"	2.647375083	2.582712755	2.620553968	2.568874717	2.637880347	2.716463526	2.569455536	2.593955292	2.556797101	2.507219957	2.562981408	2.589640889	2.494649173	2.512793239	2.604355766	2.544042066	2.513159681	2.509303853	2.5613142	2.49044153	2.564058017	2.538414996	2.543903065	2.772840788	2.588505952	2.602664524	2.63323805	2.556308834	2.622707924	2.590029176	2.525386539	2.664545275	2.598273566	2.517041415	2.495334434	2.525208844	2.551910537	2.500835276	2.670933151	2.644831301	2.712274412	2.571621072	2.559764564	2.585788223	2.642906271	2.530633763	2.717401365	2.554727054	2.584304151	2.440003535	2.504251247	2.534083683	2.471347008	2.62241344	2.511977701	2.477634383	2.587931593	2.515279999	2.60530403	2.526071431	2.603339765	2.621319315	2.577439495	2.598890819	2.585294957	2.607055001	2.540138693	2.556047569	2.515230259	2.598249351	2.62261696	2.567478711	2.582814553	2.579837665	2.469294811	2.570373562	2.512504259	2.557360389	2.540630056	2.47617226	2.54529707	2.495448012	2.42440816	2.502070227	2.541441382	2.563448254	2.507054352	2.549251486	2.557145767	2.571230062	2.525598552	2.498236929	2.497002286	2.541011019	2.535139164	2.524799515	2.503050618	2.565510653	2.598322641	2.514542093	2.529053804	2.552314677	2.600548473	2.464642201	2.677541341	2.564784225	2.470848291	2.508582368	2.595430358	2.653318422	2.579762239	2.494661349	2.514691952	2.423179093	2.569105921	2.458326506	2.433238561	2.52163927	2.491195915	2.511406373	2.527647615	2.498940098	2.510439157	2.533717894	2.613209211	2.53324545	2.474646259	2.525147315
"1552422_at"	4.657517709	3.012518606	3.043139512	2.996029081	3.176555797	3.379402566	3.093877185	3.09388155	3.029988392	3.01180653	3.142419304	2.887427173	3.073121721	3.138610952	3.144054809	3.04197233	3.017135765	3.0233096	3.56253226	4.641966998	4.124413975	3.027502894	2.996839674	3.544115179	3.455126717	3.132031929	3.139800512	3.073682294	3.079190593	3.089263174	3.038635704	5.110577269	3.080803976	2.964748307	3.040150708	3.17994299	3.057585902	2.988979906	3.204614815	4.540173996	3.448461382	3.072534639	3.173108008	3.639781567	3.012209655	3.033355001	3.28139829	3.991794815	3.073121721	2.998452123	3.628914545	3.012096132	3.009217844	3.09166375	3.002169138	3.327094349	3.069135879	2.952644969	3.086566578	2.25733376	3.135146486	3.148836967	3.020492652	3.041026461	3.040123844	3.073704465	2.951547765	3.255537644	3.349783757	3.145393605	3.175820266	3.04272314	2.945883931	4.587545077	2.970541922	2.014663912	3.368351632	3.029418529	2.909869748	4.14943393	3.060710943	3.800125845	4.821301993	2.976346413	3.030901927	3.020289582	4.700582318	2.910782409	3.343865896	2.007847745	2.88141964	2.894430173	5.373497313	2.902949965	2.988143754	3.009125144	3.449829575	2.926982728	3.063072493	3.025147897	3.330107057	2.985530028	3.057270942	3.455295445	3.192057131	3.090765433	2.831681957	3.022966025	3.372404131	5.12673538	3.546656034	2.842340638	2.948170027	3.642806221	3.04551289	2.828157016	2.826397988	2.453406696	2.892214299	2.95632715	2.987072044	3.516375818	3.303109406	3.007698818	3.81946543	3.012209655	3.004927007	3.012209655
"1552423_at"	3.45210577	3.288462502	3.38340642	3.32476351	3.435037119	3.587975749	3.425531599	2.583706381	2.756098352	3.165240034	2.321887647	2.492887392	2.377984974	2.316007125	2.428134486	2.46434273	2.198957763	3.158601829	3.948349675	2.18520332	2.296099227	2.367460011	2.317677335	2.823939898	3.347427856	3.514722075	3.352849455	2.402301528	3.486867927	3.27603779	3.304986581	2.431016573	2.415107429	3.751563696	2.610892571	2.210345108	3.616254665	3.290822218	3.493629199	3.449320886	3.394701793	3.317221309	3.494257332	3.258452946	3.2971417	2.333096441	2.347082584	2.398620373	2.343149825	3.37209279	3.190112446	3.249522531	3.223251921	2.516078168	2.198511989	2.269385372	2.240715926	3.754411983	2.475490047	3.251800155	3.394795147	3.337465823	3.348433136	3.305899008	3.270707118	3.370553619	3.21059352	3.293589288	5.859604022	3.453139122	3.284588961	3.20758319	3.328178122	3.221843849	3.314386498	3.298391336	3.180157241	3.193638589	3.193837645	3.163119407	2.236201893	3.310736875	3.214709878	3.311766426	6.901374762	2.780311494	3.198589718	3.193686322	2.549588999	3.199197982	3.195148967	3.156557806	3.359885445	3.183613654	5.426394958	3.23995296	4.015501283	3.297316256	3.267836967	3.463893846	5.024037053	3.168029163	3.357417807	3.312112622	3.433665895	3.620035713	2.504077493	3.146981399	3.744617574	3.546275798	3.41676251	3.572809191	3.161583571	4.970397328	3.199417931	3.163378858	3.021219507	3.188534072	3.118768005	3.470463975	3.17248936	3.147899904	3.342058967	3.558298325	3.390313003	3.366805502	2.82822791	3.979457475
"1552424_at"	3.215738874	3.093855561	3.117487368	3.079265935	3.175100173	3.454223763	3.069674079	2.76311419	2.713344492	2.658960082	2.730527326	2.785082236	2.631335729	2.641232685	2.782877994	2.694815334	2.660014693	2.641198461	2.709373196	2.623026456	2.713054011	2.68062748	2.683346871	3.061578151	3.095279832	3.123900946	3.148531384	2.714405209	3.045287662	2.762334315	2.674126842	2.879658932	2.752720132	2.656250325	2.621274282	2.661833033	2.699843253	2.634956152	3.223107148	3.185803898	3.775348513	3.044657376	3.059356939	3.082027136	2.850765276	2.669402678	2.916432629	2.705574511	2.750633629	2.587613383	2.622690675	2.70178546	2.619333081	2.806987758	2.644815858	2.598262555	2.828581815	2.655760246	2.776300473	2.682124178	3.136111963	3.171523629	3.074187514	3.108226722	3.081626558	3.141331811	3.036825244	2.716084686	2.649615385	2.868213709	2.809872053	2.734804845	2.774951792	2.744819781	2.611342806	2.749485428	2.644142252	2.732647469	2.705474621	2.611575213	2.699938291	2.634845388	2.570838033	2.648717563	2.683521487	2.718305206	2.639448747	2.703309189	2.750973235	2.734698568	2.666730146	2.623447883	2.621762641	2.697433686	2.681612632	2.669565129	2.641932994	2.746540612	2.829932456	2.666368256	2.910931538	3.044095761	3.131357643	2.98666147	3.227784406	3.060567713	2.581533959	2.630178004	2.787510404	2.837947864	2.739599364	2.610542006	2.647612541	2.546740177	2.717754401	2.599755973	2.56972254	2.663364815	2.624940747	2.655050162	2.678415301	2.626374894	2.635747873	2.678459254	2.853306192	2.682742596	2.598474186	2.678149014
"1552425_a_at"	2.541882675	2.471574502	2.480785621	3.247637092	2.52343868	2.973579517	2.468060903	2.490935328	2.458635247	2.418919026	2.468181207	2.476988222	2.392044677	2.401569519	2.488278685	2.44360313	2.407295204	2.404282191	2.451966552	2.38264078	2.458083021	2.426459792	2.420891427	2.703981891	2.47408409	2.497341221	2.531894584	2.461498279	2.502558811	2.478617795	2.435135477	2.770428698	2.473804254	2.416081775	2.401685743	2.41515372	2.45519066	2.420752753	2.710964016	2.722271213	2.626069539	2.471805057	2.388070868	2.410722417	2.562494353	2.465613427	2.606643852	2.449471899	2.497689351	2.367075821	2.419212275	2.487082162	2.3826269	2.529878354	2.403888529	2.394408385	2.769341424	2.414460759	2.492568117	2.429615435	2.492531759	2.492531759	2.454417232	2.403197717	2.469544029	2.508015425	2.452293831	2.447952614	2.416295195	2.481778993	2.535964525	2.455264406	2.525477457	2.476605478	2.507603259	2.475207357	2.406408889	2.466863427	2.443877889	2.413544587	2.435185727	2.421003954	2.354314561	2.403190444	2.44398321	2.448188079	2.41715784	2.433124824	2.437412768	2.477876308	2.418080276	2.391339263	2.398120317	2.432900287	2.680146731	2.424587948	2.411090627	2.457212277	2.476721912	2.424127845	2.414554018	2.385190281	2.489846336	2.406338592	2.557199831	2.442017914	2.352684063	2.406622215	2.495893143	2.468443471	2.455296465	2.400625306	2.41180416	2.369509453	2.472657514	2.366392885	2.368576946	2.416362495	2.386636839	2.416075934	2.425012027	2.395326634	2.406564007	2.431130608	2.489749858	2.431130608	2.375297981	2.430718262
"1552426_a_at"	10.99610387	11.48554096	11.31338253	11.86066989	11.29161755	11.96348224	11.58839938	11.96374646	12.22853218	12.36638639	12.14222319	12.40629112	12.79126627	12.78386357	12.4652845	12.00654318	12.37642017	12.42947098	13.36819855	12.55678355	13.35568025	12.33494855	12.88938392	9.499194271	10.58169588	11.1616158	10.98432081	13.32005555	12.96172695	11.75487391	12.30733035	12.32386474	12.00593089	12.11209701	12.64250603	12.67515124	12.26005571	12.12745158	11.67200939	11.00755944	11.63204629	11.59732675	11.10115997	10.85367648	10.62507397	12.77781735	11.95031345	12.20567005	12.10767277	11.74878399	12.17173677	11.99495557	12.84948596	12.47434603	12.356721	12.08801092	12.5014424	12.35965981	12.4980875	12.08915354	10.78828887	11.04713083	11.29525022	9.021664358	11.37814732	11.327552	11.67133951	12.67927563	12.12499201	9.871318344	11.80739613	12.63016784	12.54880425	12.12140862	12.81751337	12.82752462	11.90348721	12.72068052	11.98179619	12.91679566	12.18599308	12.94635382	12.04496553	10.87446498	13.20328255	11.89909076	12.69782861	12.98877953	12.38396111	12.63685811	12.60454024	12.24085934	12.56055207	12.57954452	12.15615244	12.44207811	12.7048784	11.91081331	10.41596307	12.85376218	12.01808804	10.78922875	11.14027619	10.69530498	11.25746914	11.7116448	12.89014615	12.45415758	10.74881328	12.36652108	13.00633917	13.15608087	13.280677	12.05147299	13.39034528	12.98185002	13.13988389	13.43847233	13.05766832	13.42653233	12.74243497	13.20548835	12.81134868	11.63853657	12.79998424	12.5301032	12.6195209	11.71874062
"1552427_at"	5.255991834	5.150539918	6.779747443	4.847802911	5.043240385	6.006177818	4.830092904	6.419056485	6.478502965	7.258044271	6.83625258	6.975792746	6.290357891	6.277112662	6.738651341	6.652071208	6.658660478	4.853577418	5.883865595	7.296258961	6.501561439	6.682243309	6.994652089	7.376440652	5.116992467	5.030727922	5.10775128	7.522455194	6.061499264	6.680538921	6.571176992	7.385890495	6.751184175	6.589274252	5.839761785	6.038862071	6.584790382	5.426905534	5.389565355	5.044306477	5.415663011	4.831410931	4.821612338	4.852074875	6.642692903	6.980933809	8.924668904	6.458074642	6.843115493	4.875102322	5.197905613	5.777851213	6.676635135	6.698325856	6.622532366	6.289582032	7.288637261	5.70494246	6.300441365	5.50055702	4.821317246	5.337669015	4.874453729	5.864538037	4.980374159	4.962763197	6.306930877	5.988599545	5.349867314	5.000038001	6.524709843	5.553410943	5.858144348	6.034291203	5.29561845	5.772292065	5.513617728	5.581785725	5.29584899	4.286144194	6.559192303	5.527161229	5.158938485	4.746174209	5.549764216	5.409003086	5.414301956	5.796876949	5.735945864	5.924194084	5.479845336	5.37661356	5.008888408	5.19792979	5.599777485	6.312221297	5.455923412	5.793411698	7.188087362	6.519424674	4.753449036	4.6031504	5.209453239	4.657560795	5.324417028	4.833805003	3.972707594	5.378434353	7.739568524	6.933218557	5.639199241	4.767340831	6.315987193	3.512879629	5.530412028	5.114450173	4.829781427	5.327554109	5.613375	5.022201324	6.585435531	6.11542769	5.116991116	4.833118259	5.874344955	6.503537631	6.650982941	5.477412467
"1552430_at"	4.054377171	3.761534928	3.836273103	3.710139922	3.967449414	4.528789452	3.681740346	3.865359518	3.802019233	3.713737929	3.95057142	3.840750068	3.612463262	3.605950652	4.004947153	3.746467676	3.68955379	3.627651381	3.708497169	3.620160667	3.741681161	3.716053249	3.723765003	5.126689881	3.803022006	3.815296638	3.862858075	3.762401665	4.019132577	4.033336129	3.709475094	4.32548372	3.862155163	3.693150286	3.536690036	3.694112224	3.718186303	3.655376719	4.109448862	3.91729695	4.228520206	3.770489706	3.666883009	3.712898883	4.248312427	3.634295579	4.416500594	3.732321915	3.815059311	3.608525017	3.652012986	3.743621024	3.550862775	3.983383618	3.617827437	3.468206064	3.889072237	3.63038491	3.863218196	3.65963294	3.887889024	4.004217211	3.678879899	3.803597285	3.772248152	3.830924706	3.66521649	3.80480284	3.673368624	4.104119195	4.133099505	3.822804898	3.821668512	3.915018821	3.638114169	3.790778206	3.668218887	3.803457101	3.721853471	3.623849956	3.723765003	3.626862447	3.508181393	3.671907581	3.666061971	3.768201293	3.634527737	3.742478613	3.766667066	3.818203696	3.642125894	3.54136786	3.656398532	3.708331146	3.657985749	3.687212077	3.644823914	3.790430237	3.938309339	3.663230621	3.487542422	3.595630907	3.938867347	3.50346969	4.056924324	3.695972725	3.501524429	3.666270123	4.136457202	4.227449041	3.769316218	3.486904599	3.591599289	3.574217667	3.726866167	3.492301761	3.390340284	3.630175476	3.531760461	3.648518022	3.683063615	3.627264919	3.578762679	3.693695838	3.958689434	3.693996766	3.507065221	3.717707327
"1552432_at"	2.534591086	2.503748948	2.509771766	2.504223701	2.551170545	2.528138832	2.506195036	4.287227882	4.271081161	4.246474076	4.290439114	4.28462435	4.226367068	4.523030254	4.279174985	4.267120495	4.257491745	6.421745672	4.805894367	4.246064582	5.309481673	4.270028662	4.275049241	4.315984039	2.509104423	2.516861937	2.557328072	4.268650021	3.528020298	3.542796087	3.891466331	4.289038517	4.276149088	4.254202015	4.227776835	4.267939801	4.273888493	3.510616804	2.534828377	2.533510395	2.53122049	2.511221379	2.506401288	2.482216307	3.634098151	4.397680579	4.302597002	4.279538881	4.285717075	3.500188935	3.495666519	3.525270068	4.324818407	4.283778833	4.660834071	4.259599104	4.28783647	3.512993231	4.332126599	3.534594636	2.516328667	2.517346447	2.492338633	2.517916596	2.51910631	2.521643904	2.492038168	3.524972384	3.489962724	3.52768431	3.531185251	3.529434836	3.549492467	3.534905646	3.467006331	3.799981596	3.509821061	3.5518347	3.549649168	3.793314018	4.272610484	3.498317862	3.445754588	3.499253812	3.534874507	3.56072117	3.517045693	3.528033578	3.553759002	3.564235622	3.871516853	3.51260718	3.493329347	3.524781402	3.528167816	3.510895416	3.50805788	3.570437878	4.39061696	4.26392101	2.408486414	2.506413247	2.750509134	2.4272719	2.537830764	2.485428925	3.437400785	4.240903054	3.52968567	3.538001941	3.573067396	3.512132359	3.520025317	3.481968463	3.558940687	3.509422062	3.510836935	3.523525012	3.512313482	3.512635846	3.525123187	3.503561498	3.491657992	3.517211177	3.544178942	3.526623376	4.24851662	3.519274053
"1552436_a_at"	1.44440549	1.41385427	1.421001872	1.410463329	1.443368591	1.45184492	1.412363449	1.421129075	1.402972708	1.372448817	1.403613634	1.416601225	1.379336128	1.385390038	1.416558989	1.396300643	1.379343885	1.391282373	1.416782593	1.367632252	1.410491341	1.392272914	1.386015823	1.472068855	1.416844684	1.429743555	1.448673395	1.396314444	1.438656995	1.441413606	1.391468896	1.43184386	1.407241106	1.37600132	1.379182097	1.386932857	1.404527161	1.408473759	1.456392507	1.448356118	1.452530886	1.415285162	1.412561178	1.425926479	1.456507891	1.390537983	1.440591081	1.407527712	1.410884274	1.388416211	1.407927257	1.425271346	1.372799662	1.419403913	1.381925873	1.373394192	1.412269653	1.420068355	1.4226912	1.429498022	1.430608498	1.430561935	1.419440163	1.426150271	1.412066694	1.435078822	1.398935712	1.431502445	1.416937347	1.439026453	1.44294653	1.428400085	1.440566457	1.441597038	1.395294786	1.434614698	1.403188263	1.419074977	1.430019531	1.394499106	1.398791697	1.410997052	1.389704362	1.406243289	1.431119263	1.436292491	1.406508366	1.427854733	1.437404764	1.432470467	1.416535332	1.412642634	1.404200544	1.422008931	1.427065266	1.413548664	1.401310107	1.43307504	1.43187224	1.38837765	1.398150738	1.411281026	1.42478125	1.394329184	1.457441364	1.404896562	1.389317061	1.383133247	1.446198947	1.449234522	1.4396099	1.407637863	1.411507571	1.36979961	1.439051915	1.397969391	1.399457396	2.937840695	1.402799525	1.410172307	1.418594503	1.399151736	1.420999562	1.422707246	1.456353917	1.424336361	1.365669651	1.414953688
"1552438_a_at"	4.138385638	3.893031114	4.007048256	3.888277767	3.988464136	4.001527657	3.855950325	3.113302089	3.004966367	2.951858713	3.154060975	3.03295155	2.888311115	2.798282877	3.270845041	2.989413906	2.943317502	2.884105865	2.940124057	2.848000889	2.964939209	2.959570915	2.942220735	3.237321261	3.921572071	3.925899347	3.96531068	3.044221658	2.648598705	2.808499796	2.949498379	3.190511507	3.021703718	2.925252022	2.880130978	2.917533619	2.947628046	2.517027237	4.193340129	3.99926816	3.950820332	3.91647085	3.846251998	3.870176214	3.175733982	2.916411426	3.126239786	2.965345639	3.03346975	2.49262425	2.511975296	2.681621545	2.791536585	2.9700824	2.853244412	2.862131162	3.228629126	2.503637921	3.014667201	2.52617387	3.942037931	3.946926867	3.855837423	3.902707186	3.89709431	3.94535293	3.876448313	2.756267534	2.526898806	3.024003816	2.709145695	2.607616998	2.547256877	2.786883517	2.501129411	2.540921359	2.513216413	2.588887151	2.577557871	2.461083294	2.951858713	2.500599159	2.405287374	2.517111798	2.529360089	2.580256009	2.492732634	2.532858179	2.58113971	2.721150282	2.513319016	2.470629394	2.503139802	2.531804713	2.532521889	2.527027984	2.495720487	2.68111748	2.958087531	2.917543142	3.752392568	3.888189632	4.064146761	3.527306109	4.004958744	3.777963251	2.430440412	2.871716227	2.616526504	3.148681804	2.545610855	2.472328986	2.492731814	2.407556048	2.546065917	2.475538089	2.438915836	2.517492974	2.468548662	2.483753353	2.527806931	2.451358034	2.480351786	2.529360089	2.561438558	2.525266026	2.733854608	2.538358806
"1552439_s_at"	3.175401265	3.011718146	3.062990672	2.985311415	3.130688815	3.198285135	2.972908791	3.083954067	3.01840521	2.955312982	3.050029871	3.078848582	2.937062767	2.931823149	3.123146065	2.992401818	2.958625977	2.914287425	3.009311747	2.930162206	3.009803799	2.975603794	2.977575069	3.544053435	3.026663957	3.040984878	3.089390722	3.01078473	3.171362817	3.031550752	2.981946826	3.271380035	3.067823836	2.963561625	2.931872352	2.951043128	2.996603494	2.904868763	3.194390392	3.140886713	3.168885435	3.000010204	2.987480435	3.010967327	3.110383303	2.948692659	3.308382736	3.004286587	3.035629492	2.872880139	2.920650815	2.981765199	2.885730031	3.077389155	2.917731018	2.915456381	3.101077224	2.944701772	3.096502024	2.955777181	3.075692394	3.117844347	3.002074545	3.029797019	2.996955593	3.054777756	2.934921875	3.019831745	2.948193554	3.138163031	3.16835634	3.006445084	3.020843674	3.198372237	2.89239755	3.006204792	2.934159931	2.996229855	2.986967336	2.897895381	2.995560884	2.935379535	2.870953744	2.942934273	2.973362144	3.009085203	2.91252337	2.986177063	2.992993446	3.007166314	2.942651425	2.903195496	2.934803089	2.99238619	2.963257102	2.959775525	2.930012371	3.002352592	3.039804556	2.954391355	2.84370224	2.930242168	3.067444469	2.86088561	3.201422931	2.990496659	2.822883232	2.932356099	3.143709771	3.210767854	3.041298457	2.860173689	2.915506353	2.838049977	3.002032657	2.856081584	2.809274361	2.939987635	2.882591924	2.92774328	2.960738626	2.907877911	2.935993651	2.965310541	3.169202981	2.966233609	2.85741976	2.967609478
"1552440_at"	3.38328071	3.321846012	3.591092803	3.295241328	3.375198102	3.456021013	3.296747782	2.96553282	2.814262811	2.803580655	2.853315565	2.881280242	2.751603431	2.748189338	3.063959032	2.80449062	2.784648069	2.750265593	2.82209136	2.727460648	2.813360636	2.796129967	2.796429177	4.597795674	3.414891847	3.336838679	3.376303079	2.813932342	2.949167989	2.88025758	2.765881618	3.021926202	2.869767057	2.794843205	2.730049663	2.78208725	2.805119093	2.761706227	3.553163093	3.382718644	3.460480028	3.302396869	3.335138226	3.300592156	3.417767826	2.773255726	2.953783225	2.811160681	2.834770804	2.701145412	2.760791215	2.787733245	2.737000167	2.933711161	2.734827534	2.714457565	2.846107092	2.766491171	2.856241672	2.791467336	3.339624235	3.645832404	3.034065957	3.324514407	3.30608711	3.341514683	3.279643452	2.810972722	2.760064369	2.862406654	2.869888205	2.846408392	2.835807499	2.834290842	2.729859682	2.841228131	2.763255442	2.816169757	2.806495386	2.731930598	2.797836918	2.753997287	2.710600164	2.752991983	2.79200997	2.817161769	2.762380223	2.803218084	2.810730957	2.846150123	2.772570679	2.771323863	2.741679706	2.795813155	2.789026899	2.773160997	2.755064956	2.834007026	2.888959766	2.770573388	3.164931797	3.264860876	3.699449206	2.815081939	3.411442789	3.305814189	2.720713368	2.741686927	2.857828883	2.876292387	2.816406529	2.749378528	2.748238947	2.828486891	2.784141424	2.731157209	2.660296223	2.76931196	2.718861289	2.764058812	2.778030454	2.749207816	3.213145183	2.779115263	2.918523269	2.775375328	2.705920285	2.78131009
"1552445_a_at"	5.154871034	5.021660719	5.071857114	5.380606546	5.137326407	5.487887655	4.931583184	3.77603734	3.712644569	3.604502636	3.735488811	3.784829596	3.521624308	3.514300611	3.764377842	3.641865853	3.603872427	3.545769678	3.632794865	3.526329511	3.647328139	3.621492385	3.616518839	4.169088971	5.043342842	5.037677309	5.122161167	3.654351437	4.19300877	3.738445782	3.609408168	4.047724345	3.768779565	3.605292066	3.465362405	3.589679626	3.632794865	3.509731526	5.285345472	5.174367545	5.264553033	4.920169478	4.974948395	4.949609785	4.133032978	3.588769071	4.297114914	3.638227515	3.808920613	3.449440078	3.508626371	3.600035398	3.477446364	3.881192433	3.558798843	3.49189185	3.789654614	3.520029075	3.666179357	3.573740527	5.081337691	5.168889725	4.893460639	5.025404949	5.037921849	5.084929328	4.98876467	3.638206304	3.560900129	3.600634905	3.781674953	3.756887695	3.745465005	3.604777118	3.496641667	3.709939449	3.550649745	3.713791967	3.628956327	3.470472981	3.627804634	3.516512164	3.399780628	3.568938235	3.463770157	3.684658376	3.530554612	3.633010307	3.718694015	3.750975504	3.565019492	3.482272463	3.543102163	3.610691542	3.524523999	3.579942904	3.536063987	3.715491452	3.928470006	3.585257298	4.662346484	4.8679547	5.083027642	4.823186252	5.223931669	4.931232625	3.391509954	3.511499745	3.763099303	3.830117154	3.675646075	3.477371503	5.11999121	3.371339548	3.601139618	3.473779703	3.365553507	3.557975353	3.526101062	3.572169846	3.577363558	3.515887789	3.44893393	3.583362869	3.860511877	3.583919639	3.497019761	3.585009821
"1552448_a_at"	2.492616133	2.424788897	2.435105452	2.41973197	2.480425223	2.487026724	2.421236823	2.492215706	2.398563077	2.374026211	2.418409134	2.4234081	2.374668928	2.356732664	2.470928464	2.398563077	2.378528255	2.359697142	2.416900769	2.361482709	2.417559319	2.392478499	2.381645996	2.645929472	2.423842174	2.443759914	2.456471876	2.402330685	2.419321029	2.41816395	2.40014806	2.618224329	2.417191244	2.370433038	2.372471503	2.380780102	2.400905992	2.37195471	2.518106926	2.466946822	2.472859847	2.426647991	2.432401579	2.439993238	2.511951518	2.385729338	2.463207936	2.411039665	2.413849165	2.353959609	2.375268627	2.391172487	2.339219064	2.436108183	2.373123741	2.365253949	2.418291718	2.384379175	2.462612469	2.382658097	2.454181014	2.445809778	2.427736782	2.443453545	2.42696321	2.450683378	2.371681824	2.417387188	2.378457213	2.455034934	2.487603749	2.398539384	2.411478848	2.440167505	2.372520726	2.405823672	2.371068461	2.38846506	2.393416777	2.361100558	2.400719029	2.36171593	2.352200984	2.367677935	2.394191694	2.396740436	2.377024629	2.394763487	2.392771854	2.399099098	2.3802958	2.294134617	2.370584361	2.389316343	2.38808537	2.385546923	2.367946547	2.402055429	2.410105944	2.379219918	2.397221192	2.381810601	2.438242853	2.334548224	2.482326618	2.418784278	2.310645225	2.380807988	2.599106763	2.50077755	2.41167576	2.34027405	2.366500683	2.342017564	2.411512988	2.352840941	2.305224193	2.359988598	2.34254287	2.344117193	2.380372287	2.36463694	2.363874602	2.391182731	2.468012435	2.386193792	2.357878658	2.388934335
"1552449_a_at"	2.864817642	2.755095633	2.767932103	2.709902952	2.838921908	3.161780084	2.735631867	2.514083381	2.472175844	2.422821316	2.526403746	2.493127378	2.402883989	2.41634133	2.633453492	2.458397054	2.424726361	2.372212529	2.469464201	2.410442022	2.477097042	2.453712447	2.44136083	2.665404518	2.761663998	2.774873432	2.815444995	2.475056209	2.555681055	2.513225104	2.446517048	2.957129504	2.502666365	2.425089219	2.414432375	2.414240681	2.458397054	2.412652195	2.918771252	2.853396989	2.859422932	2.7479834	2.728716255	2.750867976	2.577328871	2.44046542	2.584462574	2.469298095	2.489422732	2.37124074	2.403988759	2.466922555	2.395339806	2.520493371	2.416751204	2.381017381	2.497148172	2.400786972	2.524250639	2.441474968	2.786862915	2.806351951	2.743252003	2.774873432	2.744958678	2.799945828	2.684920099	2.50742052	2.425881891	2.514730563	2.719055412	2.472993746	2.505526458	2.534290154	2.394990291	2.476198173	2.423409563	2.455085149	2.460116353	2.381183906	2.464848976	2.385807417	2.370973142	2.420112166	2.449840326	2.46972877	2.417181808	2.459381478	2.461958394	2.475377013	2.43490259	2.407576107	2.412825531	2.447671089	2.447894925	2.438219919	2.415947552	2.484991297	2.494659462	2.417069865	2.674777016	2.714871346	2.855531528	2.695315681	2.860697265	2.710573469	2.365054327	2.407769134	2.523678239	2.565002929	2.485785043	2.394601153	2.422020533	2.345917953	2.486003466	2.383625479	2.355873874	2.434421507	2.36714581	2.420645309	2.443501331	2.410380491	2.419173295	2.446930667	2.619155858	2.444679326	2.372528337	2.450319201
"1552450_a_at"	1.551818982	1.521362612	1.525392989	1.519939999	1.550073253	1.604116719	1.524261969	1.520242806	1.512177534	1.480091043	1.510371786	1.522934461	1.485590878	1.498122222	1.525655533	1.501458819	1.492812474	1.485346434	1.525597828	1.477128481	1.523135393	1.503531817	1.499904718	1.546455259	1.524906143	1.536232072	1.590210616	1.499137767	1.543083511	1.539312907	1.498919644	1.556662044	1.516818472	1.487779567	1.482035132	1.492610008	1.50731526	1.508421819	1.566507541	1.561161497	1.599093244	1.527481724	1.522475804	1.533802874	1.538217734	1.506685903	1.536940994	1.51753933	1.52069053	1.497498086	1.506142475	1.527832469	1.475339261	1.515341578	1.483973223	1.477400633	1.516219745	1.513383053	1.51890268	1.524379182	1.535524668	1.532248107	1.533266089	1.534089141	1.520701733	1.543093097	1.506834218	1.537961964	1.514665344	1.543386032	1.631643392	1.531568917	1.539505068	1.531599273	1.507446487	1.529891311	1.506623025	1.524961803	1.53196702	1.497649769	1.509451087	1.511556778	1.492548685	1.504288112	1.530581842	1.53450884	1.509780245	1.526857186	1.535092519	1.535288471	1.515698518	1.504354639	1.506088007	1.526080502	1.526580513	1.513424703	1.504583006	1.535989513	1.521986409	1.493022106	1.516130298	1.526276098	1.532156493	1.515867529	1.553513996	1.511588062	1.488315359	1.475544093	1.550250282	1.649990942	1.543540135	1.506928204	1.510813893	1.466026723	1.536877273	1.498749911	1.49764119	1.520641423	1.508780045	1.513398175	1.527070266	1.500905225	1.521362444	1.523367193	1.546692951	1.523779117	1.475724561	1.521765147
"1552452_at"	2.319400492	2.252988535	2.29252247	2.239549783	2.31000414	2.683863315	2.229148629	2.280557319	2.255098684	2.204216689	2.277832207	2.276441909	2.184967772	2.198855898	2.289630534	2.234323773	2.211515817	2.201686353	2.248208576	2.184801914	2.248128416	2.228003396	2.223399893	2.48051718	2.260257551	2.279535166	2.296520348	2.259778746	2.395645351	2.28664253	2.225728918	2.445797745	2.273393799	2.210788137	2.18613919	2.219212815	2.237094183	2.193464024	2.347370463	2.317173624	2.432246935	2.248152304	2.237091188	2.242093039	2.569894972	2.222163214	2.369305242	2.244406831	2.271675706	2.162153442	2.187839963	2.23580792	2.185998189	2.36075859	2.202466829	2.172073747	2.277709635	2.205877728	2.292037272	2.222228086	2.28364551	2.329656382	2.262090889	2.270564114	2.256888229	2.287440756	2.212340836	2.27613518	2.219489701	2.521212098	2.506192458	2.26513963	2.280600238	2.310630192	2.192949548	2.268161066	2.209371875	2.253665465	2.243592341	2.174179506	2.237179374	2.210903125	2.1625398	2.206616009	2.233224087	2.261831221	2.205190836	2.246067648	2.254988531	2.267837998	2.217121397	2.194661734	2.211144394	2.230072672	2.219605238	2.224913745	2.207762463	2.287222326	2.336882432	2.214767994	2.216732685	2.224778059	2.274915252	2.20891278	2.347833963	2.237620113	2.162584731	2.199298566	2.48898563	2.589135773	2.266292442	2.208301321	2.212940494	2.126570559	2.250027973	2.174832059	2.164659382	2.22091708	2.18946269	2.209269147	2.221957124	2.195180546	2.211623694	2.225738836	2.309995295	2.224491302	2.186915747	2.232615014
"1552453_a_at"	2.377034412	2.310990983	2.325933704	2.298173656	2.366297577	2.576397629	2.296004404	2.149840303	2.119929233	2.080794431	2.126218211	2.130408482	2.089815325	2.074894498	2.166958011	2.107454563	2.081983492	2.076171551	2.124695647	2.070138738	2.124807066	2.101998443	2.09439703	2.334288021	2.320208342	2.333547624	2.348884277	2.123706229	2.182394376	2.133805941	2.098058821	2.226476756	2.143436395	2.079957187	2.08081202	2.089361712	2.117538066	2.084131799	2.400536533	2.364988416	2.419508042	2.300378285	2.29266464	2.310865133	2.153612154	2.094952914	2.241218833	2.120198114	2.12230037	2.073937444	2.082062542	2.11486983	2.062496125	2.134111076	2.078548398	2.052230176	2.123459599	2.093241275	2.162065699	2.105262832	2.339513334	2.357467288	2.302834445	2.325933704	2.299020147	2.348171808	2.265292267	2.136772651	2.093030416	2.172950655	2.202891573	2.118594775	2.152944696	2.161195357	2.079741539	2.126158942	2.089446916	2.110460534	2.122057381	2.07963717	2.112944516	2.087188358	2.080781895	2.085482224	2.117220393	2.123231799	2.092316953	2.124593277	2.127529545	2.127140143	2.101675164	2.085389143	2.096902433	2.113443289	2.11274031	2.104164346	2.087243573	2.125207336	2.124919407	2.094162049	2.244183274	2.276897012	2.328099216	2.234324132	2.392922458	2.29267434	2.045534391	2.079241634	2.176113725	2.232106965	2.152163354	2.077379208	2.092538144	2.035282253	2.131749114	2.056349286	2.05026594	2.097056854	2.069161588	2.092826664	2.105850158	2.082289593	2.091356728	2.106718791	2.181023563	2.110365449	2.045649548	2.106718791
"1552455_at"	2.818411395	2.765186151	2.818166198	2.756998836	2.893472915	3.956869666	2.763210061	2.781208476	2.754873002	2.710320542	2.783416956	2.783296594	2.678294623	2.695716854	2.839104249	2.749488421	2.702765994	2.716006739	2.769159975	2.686863834	3.541284688	2.737598112	2.726573712	2.937594519	2.771904122	2.801868752	2.851683681	2.755687212	2.811126898	2.673475196	2.728423052	3.077288994	2.805098827	2.719070209	2.709061915	2.71784598	2.751147782	2.533805575	2.903024396	2.822048723	3.11987569	2.760233352	2.734684671	2.732761991	2.709241721	2.724409014	2.958884823	2.746584453	2.803159457	2.533401515	2.525388851	2.578113301	3.291025014	2.801794972	2.716791062	2.665324266	2.872784798	2.551295101	2.782455746	2.571212602	2.813466366	2.836540227	2.700440665	2.782226253	2.757716143	2.818809081	2.724208409	2.629345821	2.552802396	2.624707804	2.760558283	2.628325706	2.619443621	2.6144918	2.507088909	2.618807533	2.547960378	2.612556427	2.58718148	2.513056893	2.745202613	2.551657416	2.492700206	2.530634984	2.586043295	2.614201341	2.536233742	2.596695714	2.591361641	2.654425028	2.559982033	2.523807038	2.512131861	2.572237321	2.571516258	2.558817391	2.539723189	2.632526461	2.666705266	2.719319458	2.662868608	2.65298404	2.78626279	2.65289555	2.846969271	2.710727739	3.330459435	2.718284381	2.618201181	2.671065307	2.614759315	2.49449746	2.543877556	2.453744047	2.591174811	2.514901288	3.656182198	2.533394026	3.750729004	2.524557114	2.562857527	2.528751	2.541492842	2.563907368	2.69589086	2.565546759	2.606012167	2.56678128
"1552456_a_at"	1.690188973	1.659953922	1.668911033	1.663641338	1.700984355	1.701090529	1.645958052	1.674265919	1.641397035	1.608552162	1.646251396	1.66938047	1.610890825	1.616297301	1.662244053	1.634040161	1.617226116	1.611878667	1.650619905	1.600176451	1.647106446	1.626739144	1.617854632	1.812894392	1.652800165	1.67366966	1.693089001	1.635778062	1.72249104	1.674306406	1.627136943	1.844832857	1.648073621	1.608615423	1.611743981	1.620303365	1.641353968	1.635155931	1.728886881	1.693717686	1.755863821	1.649619917	1.647928321	1.663606658	1.744401292	1.625315783	1.745911693	1.644579494	1.648786071	1.613595254	1.633573571	1.652279078	1.609165917	1.665475552	1.614712808	1.605595168	2.458785338	1.649622327	1.665296831	1.644911789	1.674186604	1.693637629	1.654050563	1.67012935	1.652127472	1.678477395	1.625993493	1.662774646	1.643622127	1.680658963	1.681858891	1.658815706	1.698281253	1.71706123	1.635943042	1.674711283	1.630486136	1.654591241	1.658589536	1.628405867	1.633758282	1.637103675	1.62168593	1.635679409	1.659323587	1.665853599	1.640099702	1.655060683	1.658635138	1.663719469	1.641655819	1.63871943	1.641160403	1.653259794	1.659487456	1.64249916	1.628610077	1.663342919	1.674603301	1.619874918	1.628112345	1.655498975	1.671075574	1.625259366	1.735116371	1.639933551	1.609051844	1.615495339	1.707554087	1.718058086	1.67253875	1.637383885	1.636284978	1.606655878	1.669160029	1.635064163	1.617327745	1.647273986	1.626292486	1.637999772	1.657197367	1.628241547	1.648234811	1.650980754	1.691751446	1.650830859	1.601975658	1.645393254
"1552457_a_at"	2.322331835	2.251201347	2.267553848	2.240497887	2.301983586	2.466119376	2.244854939	2.27823639	2.247831748	2.200097863	2.248685772	2.271574009	2.184828628	2.197228232	2.285881801	2.235043333	2.198532554	2.191930862	2.253517663	2.181366516	2.251039856	2.226334366	2.22031116	2.446988174	2.257262277	2.278349324	2.30681724	2.248363199	2.431744763	2.283103492	2.222430534	2.341801485	2.270591861	2.208291675	2.186640067	2.219556571	2.246821689	2.201632715	2.414310538	2.309157676	2.399314875	2.244561095	2.233698507	2.246170719	2.332781263	2.214761512	2.516506085	2.243595263	2.267016148	2.173754941	2.192320411	2.233271877	2.327779498	2.301110865	2.191955647	2.168824498	2.274005885	2.209013254	2.288551205	2.231329975	2.282044224	2.294345291	2.246354029	2.269006179	2.247535717	2.29129188	2.207555442	2.250053633	2.210031068	2.285815899	2.313551226	2.261801334	2.277114534	2.275458458	2.183056404	2.262680235	2.205321649	2.250133593	2.246017985	2.171155714	2.237937187	2.203447556	2.149202861	2.20223867	2.243396953	2.253729677	2.201841402	2.246131934	2.251476228	2.26012503	2.220221669	2.198702175	2.199274375	2.234435394	2.233186321	2.221471853	2.197475755	2.257189541	2.284888758	2.220311798	2.171918375	2.221117699	2.272041284	2.183986247	2.420489741	2.223067539	2.174323822	2.199499925	2.287991131	2.340636345	2.271597592	2.192427657	2.209650916	2.138120671	2.265860667	2.171590312	2.165920664	2.21759441	2.237770716	2.212829078	2.236488537	2.201913624	2.208192996	2.223380384	2.317644005	2.231830405	2.171898266	2.226028948
"1552458_at"	3.736051429	3.591569571	3.638597543	3.545485459	3.722724871	3.998004683	3.527011065	3.422000409	3.333564985	3.251020485	3.378825509	3.432377387	3.195044238	3.146723055	3.438596599	3.293127272	3.248688967	3.207181854	3.280522611	3.195679327	3.301825888	3.271991777	3.278617323	4.029517024	3.629881169	3.624177452	3.672573385	3.316739265	4.039610767	3.780168431	3.266846609	3.596320257	3.416136591	3.249099803	3.198530337	3.247134347	3.293127272	3.557981696	3.828719406	3.710407293	3.89400549	3.538895125	3.537150991	3.548503914	3.951660106	3.237599677	3.59269823	3.298163098	3.36758145	3.486391812	3.544725671	3.650478638	3.174174927	3.509835926	3.226792694	3.117019554	3.415544888	3.576016368	3.403003562	3.616565846	3.659120741	3.711476492	3.520075013	3.609182886	3.538821763	3.65324747	3.495835963	3.691378067	3.595564839	4.260179006	3.851920365	3.716243742	3.72481006	3.76979616	3.550450117	3.709161018	3.583597843	3.70568402	3.658964727	3.519816903	3.283558401	3.530154186	3.459781275	3.602049501	3.627244412	3.677395558	3.571819932	3.624729307	3.680003491	3.714481533	3.604857113	3.537878626	3.56575419	3.656980491	3.62153688	3.612694749	3.578588024	3.707949545	3.954323182	3.258783291	3.356300541	3.471703883	3.659771122	3.458644319	3.792485706	3.592074168	3.453408709	3.210343973	4.049501708	4.05534508	3.715019543	3.511920454	3.575001667	3.468015392	3.668237272	3.497575518	3.433602026	3.602068415	3.530486697	3.591883234	3.62413085	3.564537398	3.46469025	3.631045342	3.823321875	3.626052002	3.134612514	3.652538268
"1552459_a_at"	1.925131475	1.890920648	1.893798517	1.945069819	1.931381576	1.942357036	1.890231139	2.473378451	2.454812369	2.401563276	2.640272368	2.472589947	2.420227308	2.432325709	2.470096199	2.447648211	2.43145202	2.430386786	2.466632833	2.419122908	2.463700547	2.441482865	2.430723603	2.534355666	1.905120262	1.911555942	1.929956066	2.454097368	2.04957281	1.867414606	2.437524396	2.507065406	2.462209455	2.423374939	2.418613629	2.435695305	2.459894552	1.821200477	1.955578147	1.966227328	2.150472459	1.894050486	1.890869319	1.855464907	1.893828194	2.439176872	2.500456666	2.452172709	2.520442102	1.791482982	1.812462808	1.828974244	2.41224812	2.490610607	2.425302457	2.411167677	2.464843893	1.833144951	2.476141507	1.829861959	1.916635211	1.911052687	1.89761464	1.910362054	1.892744641	1.920846787	1.875410722	1.829861959	1.817598353	1.861566128	1.879025163	1.849676192	1.916295438	1.855321035	1.784999856	2.019488039	1.81557669	1.833263002	1.845743938	1.80427381	2.449810567	1.81124527	1.714794057	1.799562889	1.825136343	1.850603978	1.817267509	1.855200135	1.863358188	1.886178926	1.825703396	1.819919519	1.812045962	1.854646102	1.840045494	1.814636535	1.810828633	1.892969882	1.859243907	2.435009252	1.782175983	1.861253158	1.906863392	1.772575141	1.955605628	1.885367234	1.794340546	2.429854636	1.862528314	1.879398263	1.865303009	1.814154071	1.880872456	1.777875765	1.851403313	1.800388805	1.782092549	1.800568591	1.788682237	1.805372797	1.827105351	1.797901593	1.831576196	1.821792398	1.892718706	1.827946705	2.413852276	1.827397274
"1552461_at"	2.262205528	2.203551459	2.220199115	2.191526076	2.267524783	2.357417322	2.193707678	2.157552607	2.135649231	2.093816722	2.155210922	2.184914934	2.078316232	2.089532124	2.205224244	2.129202006	2.094710948	2.087153015	2.147813038	2.068500165	2.143909044	2.124445331	2.118170767	2.449796382	2.209777928	2.231357523	2.259720864	2.135309216	2.198043384	2.168331854	2.127081628	2.271197772	2.151264117	2.100267473	2.079474947	2.103237194	2.137788956	2.109642655	2.317393267	2.280021065	2.387603948	2.198415246	2.190246848	2.212456411	2.209666112	2.110419211	2.299083038	2.140289134	2.148113873	2.052417378	2.082950706	2.130170379	2.076198166	2.182587242	2.087780242	2.059056502	2.183748716	2.102752938	2.169542486	2.124155285	2.234609739	2.253344355	2.187149229	2.222703835	2.196638942	2.24242835	2.147930215	2.136646903	2.1011639	2.20566191	2.229014972	2.14449061	2.183150162	2.159314077	2.095636922	2.166190858	2.098797739	2.157610616	2.136638627	2.070263913	2.13061702	2.101000601	2.042501873	2.095299976	2.130184003	2.142941834	2.091783436	2.146120928	2.137257617	2.153414432	2.113011006	2.108790428	2.082240508	2.123969311	2.129420597	2.112586034	2.089663423	2.146616993	2.164438178	2.107023518	2.151096952	2.156399324	2.224281309	2.148791557	2.299701257	2.190519431	2.086161903	2.106640529	2.170069025	2.196182864	2.177438829	2.083391492	2.107574231	2.024748557	2.159741812	2.071739405	2.068030168	2.121933016	2.078636767	2.103571583	2.123207599	2.086836286	2.097937836	2.122142453	2.188318577	2.12537836	2.052451434	2.118558217
"1552463_at"	3.139770552	2.996418069	7.518587672	3.052909543	3.248060802	3.183728097	7.98257353	2.815375901	2.543363984	7.085743768	8.002437003	2.752844187	2.801259044	4.505369762	4.18695817	2.728061553	6.941555181	2.450411339	5.66937107	2.624903035	2.527064039	5.42122235	4.822990972	2.77547886	3.039599563	3.053421385	5.131001685	2.583490708	2.654380787	2.603291943	6.631813934	7.595643751	4.341269624	6.87637712	2.446046981	2.473898473	2.575838159	3.523655301	6.84836772	3.125142367	3.152964503	7.618404831	3.131397246	3.10762571	2.786785951	2.709095407	2.789150077	2.609207157	2.752617085	6.938274659	2.704670942	7.474425545	2.516192602	2.50602298	2.518172761	6.124192786	6.280861359	2.561343119	2.768712828	5.384414401	3.088840776	3.07610348	2.998689545	3.041454517	3.77221024	7.716208747	5.503575375	8.520578285	3.469379091	2.610149785	2.767667535	5.335139462	2.579512683	4.501842072	2.483827212	2.547548616	2.512491278	2.550450868	2.552107147	2.460519509	2.77202012	2.53020996	2.462587359	2.509114405	2.523599295	2.570786085	2.510265913	2.526688747	2.566327407	3.06934736	6.952186744	3.268879248	2.501821859	2.543196357	2.550962809	2.526072738	2.519616161	2.564546735	2.584832847	2.982126559	2.87980352	8.024383151	6.129738176	2.938459886	3.156761384	2.987832127	2.401191289	2.507200773	2.632327911	2.666951992	2.555260579	2.469200788	2.493542942	3.838625118	2.539709907	2.853263285	2.413271526	2.496155933	2.451234547	2.515958844	2.528773626	2.50336645	2.492278294	2.529265067	5.761960139	2.538265936	2.356705784	2.528733096
"1552466_x_at"	4.118843171	3.750471042	3.837540975	3.575978766	3.986364646	4.426535857	3.646337071	3.786099935	3.855732436	3.639501752	3.805599956	3.812135749	3.524016361	3.509930937	3.948120317	3.671811438	3.620540323	3.601006866	3.636886279	3.579288669	3.655479398	3.623050601	3.670736422	5.114238207	3.765053786	3.777853806	3.800725137	3.687221775	4.472092112	3.832663139	3.631989268	4.276977215	3.799200371	3.608031043	3.473777907	3.612269287	3.611426522	3.519503303	4.117894511	3.867240136	4.443738771	3.603361164	3.630259318	3.668228985	4.198499121	3.551334259	4.372411105	3.651399317	3.764971147	3.428920712	3.496338259	3.741678256	3.477871095	4.377326491	3.581869022	3.410340969	3.871805295	3.431049143	3.841838155	3.524917384	3.847013905	4.262357136	3.62640724	3.772478186	3.741080055	3.774867164	3.637929726	3.736876299	3.604944581	4.499768682	4.077547438	3.76838719	3.756281925	3.835494056	3.450101465	3.731445064	3.575520892	3.724931057	3.610311971	3.479609373	3.643548563	3.403235343	3.375939107	3.614062634	3.592179662	3.703096186	3.560472159	3.666929796	3.68913791	3.76162192	3.545812642	3.469144961	3.581009536	3.613253491	3.582623573	3.614836963	3.546726555	3.738516735	3.990770173	3.592945164	3.672784716	3.624419404	4.201196244	3.443194948	4.062501194	3.660965861	3.373146009	3.539811228	4.616217768	4.174907045	3.643321589	3.411515071	3.412515731	3.367173271	3.606148998	3.495923808	3.331193655	3.544412385	3.456788682	3.543065469	3.582668804	3.518726929	3.456794388	3.61322414	3.895301377	3.555109222	3.453410451	3.648424217
"1552467_at"	3.09296865	2.991130142	2.981734441	2.976471296	3.618366569	3.21473084	2.960051364	3.046790809	2.995775091	2.933746119	3.017486612	3.056849315	2.896953812	2.901752704	3.082029537	2.970542935	2.938276504	2.908179419	2.988620473	2.899255947	2.978130215	2.972654513	2.947409367	3.601830954	3.294259401	3.030440699	3.042404577	2.97757578	3.110507218	3.046374836	2.951610786	3.235904599	3.035604283	2.938877875	2.88135732	2.933778358	2.978943277	2.902967212	3.149728906	3.875415368	3.230430978	2.993495358	3.00014216	2.97957707	3.157977253	2.934100359	3.241576656	2.986007805	2.988427675	2.884446173	2.906872924	2.955057593	2.885345994	2.977799663	2.90831928	2.860630436	3.026795477	2.916991133	3.00713758	2.944424549	3.027594385	2.98451704	2.967681535	3.00214153	2.981561044	3.052669317	2.927508261	2.990633725	2.914913795	3.062199087	3.109191977	3.008083406	3.020230702	3.003134106	2.880309792	3.005400463	3.181058173	2.979767026	2.959763157	2.860684172	2.973756513	2.906665437	2.829952735	2.916588438	2.946654725	2.985299343	3.251234628	2.972747149	2.986047233	2.993002765	2.92889297	2.88440727	2.886276446	2.959794095	2.932579239	2.92973079	2.904699724	2.998339805	3.074194747	2.939078887	2.866894834	2.926218835	3.039981188	3.071938704	3.084516612	3.192735377	2.832368373	2.896730551	3.089264751	3.134682844	3.000259286	2.946416687	2.908788713	2.876826722	2.980812643	2.855743094	2.822988166	2.928587947	2.878135769	2.907569806	2.948176024	2.899608605	2.890748666	2.939257175	2.9618768	2.948843086	2.859707698	2.94358042
"1552468_a_at"	2.132291543	2.098462628	2.107130548	2.085343378	2.153850091	2.12432597	2.104392766	2.16885332	2.139005559	2.116636238	2.145864496	2.171094722	2.122016082	2.133597489	2.145796257	2.138318719	2.104718231	2.130943617	2.161321369	2.086068626	2.158470446	2.133537973	2.128080954	2.247623117	2.107217051	2.115591911	2.149521316	2.141517263	2.127528388	2.119579116	2.123832089	2.15600881	2.163858561	2.127646144	2.088540687	2.136434026	2.141331753	2.056647452	2.146895353	2.133366266	2.209505474	2.110757119	2.130294523	2.115874953	2.149278094	2.139005559	2.172556543	2.151694441	2.16054925	2.045762202	2.030376345	2.06968248	2.12550164	2.150986595	2.133629942	2.12723532	2.151779324	2.056591385	2.154523063	2.072832042	2.114124462	2.114077189	2.112829642	2.112580832	2.101424551	2.131158948	2.084752488	2.069112475	2.043916908	2.072280584	2.074614834	2.086541005	2.113668071	2.07941915	2.02334461	2.101215206	2.038612135	2.075174894	2.080867366	2.045743997	2.147230857	2.046308281	2.021061142	2.042012068	2.078862858	2.096494109	2.034438042	2.075791354	2.08412354	2.090112604	2.061802117	2.045324055	2.054298056	2.074670324	2.073170291	2.060523859	2.053129779	2.088502379	2.140777808	2.13174252	2.096122225	2.096308966	2.112368042	2.095884608	2.135728922	2.090585745	2.049567307	2.10743665	2.072332057	2.081894015	2.103269074	2.057011787	2.064761028	2.02643191	2.105500867	2.014901388	2.057860009	2.070377601	2.028060858	2.058172145	2.071955347	2.035511472	2.070191538	2.062721628	2.091601508	2.072684597	2.069777226	2.060313392
"1552470_a_at"	1.86017717	1.822955291	1.834995141	1.814382211	1.861613539	1.892858928	1.819699099	1.836561261	1.817299709	1.778008182	1.813069548	1.834144345	1.782654634	1.784207169	1.839677938	1.803870933	1.781758753	1.783285971	1.825506979	1.769394854	1.822370023	1.799513104	1.791436374	1.92472465	1.826534419	1.842562296	1.866235122	1.811340561	1.85306759	1.849325805	1.795318134	1.862782192	1.826218682	1.780832371	1.776948902	1.792756482	1.817149084	1.79666958	1.884551879	1.866833251	1.887589951	1.821543968	1.81866009	1.836795188	1.874345172	1.79697455	1.87762623	1.816443631	1.826086076	1.773804234	1.795105231	1.816047633	1.774544851	1.847164363	1.779627653	1.769635571	1.827647985	1.806513337	1.843862422	1.81594775	1.846866577	1.851558645	1.824849793	1.840276977	1.8222123	1.851421496	1.797715128	1.827365596	1.804119805	1.849245424	1.859343908	1.831192935	1.844723774	1.845560398	1.784755472	1.838796764	1.796750398	1.815765958	1.8271941	1.778426627	1.808383042	1.801808382	1.766069569	1.793744779	1.821656073	1.831851059	1.796828264	1.824728852	1.827899772	1.832180693	1.807721301	1.800083287	1.790251272	1.816831876	1.819302365	1.803015204	1.792092006	1.833587752	1.841335031	1.794432123	1.791567906	1.809331047	1.838364126	1.78077308	1.884992715	1.812822378	1.769909966	1.779939883	1.853954267	1.901882857	1.846567948	1.79278331	1.801944667	1.741165153	1.844249392	1.778027091	1.775860331	1.805342404	1.784958937	1.79929227	1.809903782	1.787123823	1.807602303	1.811293981	1.866921737	1.814549088	1.761262983	1.811293981
"1552472_a_at"	6.887470826	6.739312068	8.593268514	5.318499697	7.187203037	8.731485891	6.948201403	9.551094701	6.47492777	8.424464533	8.402093533	8.595978836	7.537338657	5.825507806	9.406109668	7.965337211	9.19108758	4.67931117	6.358601835	5.869578929	4.099317301	6.789859865	6.193144487	5.802098919	7.264378697	6.077830058	7.996751145	8.552919562	9.320295721	8.398203394	7.987699334	10.02767201	7.505526185	6.710504899	7.091453064	4.427743789	6.74211303	8.055708378	7.531729809	6.89047051	7.419352751	7.619976609	6.802496681	7.502145322	8.592637125	6.758685427	7.497967776	8.835427511	7.771444238	9.896109473	8.011246237	8.682508461	5.215127031	7.470821899	5.075203796	6.954146283	7.898338823	6.811508215	6.87412866	7.876855341	7.88417218	8.000669861	5.898036187	9.481378653	6.908291054	7.414614651	6.501727758	8.362916183	8.926817655	9.46455694	9.333496608	9.006404366	8.670570389	8.124227696	8.956823841	7.041573751	5.31252308	8.601423073	7.929130121	5.437724859	8.387386094	8.623895571	6.933399175	8.890217243	10.6477021	6.782207612	6.874514411	8.292803665	7.208227593	7.965608321	8.837279553	5.147853396	6.708553107	6.827375769	8.890040382	8.453691526	10.20203328	8.182651304	7.037808697	9.847068772	7.879599951	8.252549611	6.08485947	8.198570856	11.65911554	7.259472327	6.777257798	7.394249499	6.815647151	8.953674043	10.44898156	10.50277075	8.863876943	8.421417947	9.917515585	10.41042944	8.34333748	9.135748285	9.577249269	8.953322722	7.416006055	9.758135417	7.813639459	7.044855853	8.958231464	9.897346461	8.544393811	8.295251041
"1552473_at"	7.246358919	7.219133622	7.20295941	7.688893228	7.874421918	7.234310454	7.222202479	4.527848693	4.700389273	4.67982574	4.704385516	4.714937811	5.092650459	4.687696689	4.78044387	4.69948349	4.691818918	4.275202244	4.353232882	4.798032687	4.710731581	4.718980039	4.70055473	4.762529492	7.742732128	7.477278114	7.228354417	4.692255622	5.355729297	5.378183349	4.69603637	4.712830816	4.70585418	4.748360896	4.717145112	4.697853846	4.701722846	5.525293836	7.218415022	7.110850394	7.228354417	7.23357111	7.234655428	7.188921343	6.116460476	4.71138984	4.719782593	4.397326001	4.714853054	5.329850722	5.350229524	5.348714006	4.631459974	4.709838011	4.700960875	4.707368236	4.709989466	5.358286623	4.708207329	5.364790979	7.235117775	7.222818398	6.616951889	7.595769636	7.219037645	7.464778784	7.207646883	5.333990275	5.342251751	5.359148135	5.353001002	5.364823058	5.3701044	5.367502779	5.340005343	5.379428642	5.974736004	5.358828739	5.368409511	5.538663334	4.697332287	5.370067526	5.330320376	5.324118478	5.36817947	5.370842831	5.602247353	5.36215745	5.380738671	5.666396735	5.376946699	5.343417304	6.117129976	5.842374946	5.359148135	5.587451059	4.659692305	5.376430542	5.49838757	4.961873715	5.585632585	6.933407759	7.227277845	7.224714123	7.242159954	7.23471139	5.238858513	4.673075382	5.353513824	5.368786594	5.372057802	5.347916366	5.355549532	5.093829129	5.338192601	5.335269025	5.104016352	5.329709881	5.673036906	5.359762992	5.363290674	5.341729365	5.361030848	5.353134601	5.423550452	5.306714222	4.677865275	5.019942768
"1552474_a_at"	2.12390912	2.39510566	2.055800881	3.739207823	2.106034001	2.062372024	2.072425404	2.014777065	2.011445438	2.731439296	2.854091146	2.901939666	4.888207108	1.998183455	2.981658906	2.431712741	4.197460546	1.98884509	2.028607466	1.974705283	2.041715552	5.926712641	1.99470699	2.004312799	2.682427417	2.043509698	2.10309768	2.004203122	2.042504154	2.582216849	1.99515908	1.998684263	2.000204208	6.515743828	1.998550994	1.928807629	2.05415023	2.546569681	2.102509154	2.099712394	2.079282098	2.08299361	2.469245319	2.081721451	3.01208265	2.357382103	2.017834086	1.950505243	2.032899529	2.919250155	2.01698597	2.042551227	1.906392649	4.49219924	1.990378023	1.981678087	1.991105561	2.034086072	2.247344727	2.037557413	2.091514778	2.047932614	2.129161647	2.532597886	2.070335118	2.774381633	4.026458188	3.220721081	2.027406576	2.037808572	2.048520622	2.053093141	2.034300321	2.044620588	3.961838718	2.071429851	2.926307205	2.035978491	2.049821974	2.009826794	2.025935687	2.025337728	1.990994151	1.983477401	2.035840532	2.052447003	2.019497902	2.029853556	2.055355245	4.548268222	2.041459184	2.010352193	2.004762292	2.040908343	2.01814145	3.658121391	2.009236874	2.480443823	3.721857378	2.230911754	1.999413368	2.028844747	2.080468927	2.027325628	2.086729809	2.017019921	1.978182735	1.990003006	2.043547098	2.049335097	2.045994035	2.075013666	2.029202299	1.944702168	2.033823512	1.970642189	1.984541596	3.505397545	3.906306216	1.99228623	2.031475916	1.984262428	1.997430474	2.003409905	2.053939811	2.032775227	1.960901793	2.588780319
"1552476_s_at"	1.982650404	1.933923736	1.953281512	1.948635689	1.973558709	2.050072206	1.951840979	2.135438831	2.103527731	2.084517825	2.115856861	2.121535708	2.092474668	2.100266786	2.122313122	2.108366591	2.098132519	2.099900492	2.127820627	2.083785102	2.125652009	2.109611069	2.10001976	2.309370643	1.955768067	1.963650435	1.979255585	2.105589487	1.957085723	1.983477989	2.110935239	2.348785239	2.110707986	2.090863326	2.09390528	2.097413321	2.10679144	1.935566716	2.007370086	1.984155297	2.047074514	1.966181372	1.96157227	1.962393945	2.037019612	2.105285659	2.229595569	2.118406703	2.12048895	1.92333876	1.936054535	1.954628354	2.090848475	2.120665082	2.099513149	2.047353468	2.122630538	1.945014089	2.127154618	1.945561635	1.963370471	1.964001756	1.958558002	1.96157227	1.946925671	1.971785627	1.936084908	1.964922381	1.940489172	2.003208489	2.029867321	1.951624942	1.958642368	1.990463825	1.936141647	1.954531973	1.93343244	1.948330352	1.953640508	1.921926148	2.108492252	1.938981174	1.923780603	1.934330936	1.952708521	1.959500573	1.942711982	1.948153745	1.952848209	1.96005285	1.944723479	1.929477577	1.938015892	1.947594678	1.949639896	1.935903107	1.928787783	1.960371188	1.952242593	2.098448255	1.938198756	1.950960791	1.959809166	1.937798226	1.985618905	1.927130324	1.915701182	2.090526574	2.003829647	2.17575718	1.962065517	1.920720369	1.926151917	1.902712747	1.95911128	1.900077925	1.8951746	1.93421804	1.921089318	1.925545395	1.940097826	1.92433372	1.948153745	1.944938568	1.973639319	1.945892868	2.078231379	1.94010258
"1552477_a_at"	8.151069841	9.964523439	8.731352286	9.422429475	8.22000622	6.982903114	8.94075822	9.41194762	8.09660116	9.315261435	8.513062813	9.468837235	9.365267321	9.76562568	10.18277257	9.499987682	9.431615217	9.646946556	9.632119066	9.663642271	5.797229882	10.42776745	8.106695198	3.571264262	8.514730371	8.20902313	9.558749051	8.020989282	6.36919634	9.565767346	8.586653729	8.501394171	9.713752276	9.710807859	9.071372261	10.00395264	11.17005426	9.054976526	6.974901348	7.204332859	7.448159252	8.33959369	9.367081335	9.399902664	9.431175596	9.734398696	9.303634134	10.25862061	9.395023812	9.522476373	9.94015701	8.356741766	9.728478165	10.59822296	5.775792412	10.24627235	8.995145287	9.280661014	8.61810825	9.451682672	9.801446701	8.353956033	9.579250219	9.818381795	9.56489894	9.478550836	9.428776275	9.462028092	9.349181553	9.36215075	8.641537289	10.08977527	11.29747719	9.562421186	9.915244104	10.6917018	10.34567214	8.279788221	9.319736384	9.978899267	9.830142987	10.74428184	7.361981739	9.380254749	10.64630049	9.515568169	8.970221728	11.00167591	10.2462958	10.67220792	9.358718944	7.556069317	8.583038723	10.7253044	9.739416643	9.860496237	10.05703062	8.308849499	9.974105118	10.79467917	8.48398959	8.062187846	8.540627635	8.794299286	9.102230681	10.56189594	7.019906231	8.475841127	12.40902646	7.029324271	11.42253333	10.22703535	9.800425549	9.63112299	9.511626379	10.70332985	7.8693713	6.800501515	10.0535919	9.315967801	7.872420856	9.167460794	9.268164417	10.33902379	8.459233519	10.32711653	10.96925986	10.26710438
"1552478_a_at"	3.430235451	3.326476938	3.336392805	3.319713205	3.43054898	3.377125278	3.532928812	3.358663457	3.333690566	3.357083803	3.367647156	3.370429066	3.311283192	3.514572963	3.424973189	3.333799087	3.312971497	3.267997846	3.592692878	3.184651238	3.296206692	3.521704079	3.270195471	3.884698706	3.328805659	3.343803664	3.357665232	3.33543918	3.279939739	3.280564283	3.252379365	3.454135358	3.350068147	3.313490513	3.31939397	3.232638316	3.495087102	3.213839562	3.477065314	3.362702711	3.366644448	3.321598573	3.323676728	3.333801252	3.565094963	3.332565567	3.469050605	3.34373224	3.347232157	3.216591372	3.220448424	3.254932235	3.16154272	3.392149206	3.194483445	3.319024206	3.346534641	3.253689514	3.367641253	3.220117808	3.348072655	3.348938517	3.329579782	3.339813797	3.336520328	3.346051997	3.312913605	3.307241723	3.247609512	3.279797283	3.274031643	3.257781658	3.314303498	3.279631531	3.229631224	4.419992177	3.235090433	3.249116034	3.24484239	3.228451814	3.217289636	3.240931248	3.211984059	3.238862359	3.257590237	3.262331661	3.235559322	3.273373272	3.258732431	3.265457716	3.245641845	3.217629712	3.23139656	3.250432826	3.25817157	3.245524984	3.233780757	3.261140895	3.272429168	3.321701601	3.112475344	3.190192299	3.339519346	3.292141068	3.37157886	3.339519346	3.062630167	3.200143367	3.285146574	3.289495058	3.272271646	3.237413579	3.242588875	3.20695002	3.262730484	3.234947187	3.04118057	3.220291107	3.129981773	3.241212655	3.2256367	3.231487591	3.22530338	3.254848631	3.298135759	3.362356334	3.478639494	3.25671374
"1552480_s_at"	3.8374007	3.640752461	3.742025083	3.565649813	3.800398043	4.242761572	3.571545937	3.807894896	3.633199557	3.550213595	3.80319115	3.838299958	3.460046649	3.44520652	3.81662541	3.59010828	3.569294598	3.478204514	3.507710086	3.471158117	3.57012233	3.557069598	3.583943954	5.018262826	3.666266227	3.702161819	3.746442843	3.610760527	4.461753195	3.959884265	3.575513447	4.092889911	3.673023124	3.53916493	3.420275888	3.548401474	3.548017251	3.450052697	3.88355728	3.782674097	4.529640048	3.509951895	3.531101674	3.595862903	4.265416594	3.502023838	4.170154836	3.554854742	3.665958667	3.368332863	3.389941043	3.58712261	3.431165488	4.317999928	3.480196646	3.371534335	3.779117475	3.479747601	3.738873703	3.531377423	3.716888207	3.833933064	3.513645857	3.649680447	3.675463307	3.697031171	3.519429806	3.716315363	3.528411808	3.887290918	3.920471422	3.682959842	3.677127739	3.713049375	3.416694559	3.642673113	3.511800643	3.642536147	3.585591282	3.409273233	3.572027388	3.402695743	3.3466363	3.521429236	3.517023295	3.617689983	3.436280967	3.59631741	3.616661229	3.678057074	3.518513413	3.445885501	3.52571124	3.551645118	3.53287462	3.538867258	3.405509645	3.731011379	4.314548388	3.525077481	3.314522365	3.512632672	3.824122828	3.339125326	3.897269043	3.579145061	3.349462411	3.49342351	4.129067238	4.003773612	3.595267732	3.397750271	3.481235912	3.302494904	3.546705807	3.370184991	3.321662758	3.49657522	3.386587929	3.497640464	3.542882856	3.392421035	3.427751805	3.546063481	3.936697923	3.519213788	3.259686208	3.570090595
"1552481_s_at"	2.321880086	2.29250475	2.285819177	3.461069211	2.323350502	2.352793414	2.229408649	2.380620899	4.493900737	3.02828502	2.535062556	2.995098819	2.212397919	2.405878364	5.888817252	2.339927298	2.298736756	2.29557751	2.379913066	2.296596356	2.281025092	2.318281921	2.326177688	2.47161321	2.302656713	2.46913694	4.755425368	2.275508028	2.811821397	2.6687893	2.251913302	2.45374666	2.375559217	2.262427326	2.298693811	2.325908685	4.884858352	3.026645389	2.359984039	2.211158478	2.40036565	2.63144375	2.518457742	3.222870046	2.903310221	5.218156223	2.391687134	3.339591875	2.425114533	4.187757704	2.733708052	2.754682983	2.319869168	2.395282939	2.191408429	2.622027898	2.331069464	2.751872313	2.458426956	2.627884734	2.309115576	2.303246702	2.312769961	2.189260773	2.275742761	2.265893019	3.551169003	2.930364284	3.462496856	3.219309149	2.856976646	2.571621831	2.711280266	2.787928786	2.72464765	2.82134991	2.615896962	2.586142424	2.570942796	5.691584	2.323875818	3.385395969	2.69245517	2.737357933	3.878982257	2.498576702	2.763895059	2.491008307	2.693968032	2.698675683	3.699430421	2.474853318	2.733373766	2.778558969	3.806455715	2.756822562	3.354448359	2.685553642	2.730696621	2.652020613	2.232985314	2.239497237	2.62677972	2.247286696	3.822609067	2.210392937	2.727146433	2.17530104	2.596607495	2.827177651	3.148700597	3.666442327	3.902177015	3.657035871	2.82445559	2.833336353	3.751276374	3.806378466	4.729222286	3.792475279	3.659283692	2.757649884	2.825175866	2.918978679	2.812141446	2.762997016	2.134380138	5.477607551
"1552482_at"	3.536666395	3.449141521	3.383328404	3.435645486	3.368978555	3.575770452	3.489577213	7.448182956	10.46452908	2.915397106	4.809508736	3.888294127	5.453076708	3.867873676	3.873837421	5.999057071	4.613386004	3.981837709	3.905188683	2.709345402	3.893968511	3.997961589	4.845027567	7.201699799	3.497806786	7.889697426	3.405219184	3.451909518	3.820327663	4.776751133	4.068504696	3.61341915	7.73343458	1.997427083	6.660273036	3.332979388	6.425193258	7.535543043	3.38001422	3.509917234	3.405980447	3.50648875	4.61430954	4.19530664	5.187990368	3.873665686	3.091064617	3.959542998	3.948373295	6.327054222	7.492036378	5.337340522	3.865389213	8.205176946	3.335192033	3.818715181	5.236348707	9.26849787	5.268173714	8.249491362	3.389534895	6.325405224	6.00834993	4.195434676	3.43888399	3.488037712	3.390957154	4.650942488	7.732514818	6.23065335	4.76088125	5.161653793	5.451964027	5.87002298	6.477909517	4.138389721	7.417923617	4.037756645	7.226922279	4.283918922	3.890791976	4.590699214	4.506255423	2.594552057	7.227672983	7.327610439	3.839763383	4.458126281	4.766279677	4.769321823	3.181633033	9.394737373	7.778622147	4.452292311	8.446126391	6.343970147	4.883482884	8.221978235	4.758347028	4.015026457	7.46632394	8.954872187	7.434083338	6.395930737	3.53961659	3.369998986	4.78691476	6.163798314	8.770956399	3.831154333	3.827953837	5.284192732	4.842275648	4.667323623	6.839556699	4.019348069	7.180733887	4.712356722	6.823975654	4.70315732	3.816368245	3.360507133	5.053333448	5.004245164	4.776250762	7.381421901	3.137904985	5.043801072
[truncated: 83,661,680 more chars]
